# Supplementary material for: Precision prognostics for cardiovascular disease in Type 2 diabetes: a systematic review and meta-analysis
Source: Commun Med (Lond). 2024 Jan 22;4:11. doi: 10.1038/s43856-023-00429-z (PMC10803333; doi:10.1038/s43856-023-00429-z)
Supplement: Supplementary file 3 — Supplemental Data 1 [file 43856_2023_429_MOESM3_ESM.xlsx]

## Sheet: ST5
Supplementary Data1. Included 321 biomarker studies.
Legend is reported at the bottom of the table
Study	Design	Country	No. of participant	Enrollment year	Follow-up (years)	Study Population	Exposure(s)	Outcome	Only established risk factors
Nelson 1990	Prosp. Cohort	United States	1093	1975 to 1984	FUP mean 5	No ASCVD	proteinuria; renal insufficiency; an abnormal electrocardiogram; diabetic retinopathy; insulin therapy; medial arterial calcification	CHD	0
Morrish 1991	Prosp. Cohort	United Kingdom	497	1985 to 1987	FUP mean 8.33	No ASCVD	proteinuria; Systolic blood pressure; serum cholesterol; smoking	CHD	1
Standl 1996	Prosp. Cohort	Germany	290	1984 to 1985	FUP mean 10	No ASCVD	HbA1c; age; von Willebrand-factor protein	CVM, Stroke	0
Niskanen 1996	Prosp. Cohort	Finland	133	1979 to 1981	FUP mean 10	Any CVD risk	Albuminuria/Hyperinsulinemia	CVM	0
Lehto 1996	Prosp. Cohort	Finland	1059	1982 to 1984	FUP mean 7	Any CVD risk	Medial artery calcification (MAC)	3p MACE, PAD	0
Hanefeld 1996	Prosp. Cohort	Germany	1139	1986 to 1988	FUP mean 12	Any CVD risk	blood pressure; smoking	CHD	1
Beilin 1996	Prosp. Cohort	Australia	666	1986 to 1993	FUP mean 4.7	No ASCVD	urine albumin excretion	CHD, CVM	1
Koch 1997	Prosp. Cohort	Germany	412	1985 to 1994	FUP mean 3	Any CVD risk	Age; Stroke; Apo-A-I; Fibrinogen	CHD, CVM	0
Wei 1998	Prosp. Cohort	United States	471	1979 to 1988	FUP mean 7.5	Any CVD risk	Fasting plasma glucose	CVM	0
Turner 1998	Prosp. Cohort	United Kingdom	2693	1977 to 1991	FUP median 7.9	No ASCVD	BP; HDL; LDL; smoking; hyperglycaemia	CHD, Angina	0
Niskanen 1998	Prosp. Cohort	Finland	133	1979 to 1981	FUP mean 15	No ASCVD	hyperglycemia	CVM	0
Vanzetto 1999	Prosp. Cohort	France	158	1989 to 1994	FUP mean 1.9	No ASCVD with High CVD risk	Exercise stress test; Thallium-201 scintigraphy	CHD, CVM	0
Stehouwer 1999	Prosp. Cohort	Netherlands	211	1989 to 1990	FUP median 6.4	Any CVD risk	Plasma homocysteine concentration (tHcy)	CVM	0
Yamasaki 2000	Prosp. Cohort	Japan	287	NR	FUP mean 3.1	No ASCVD	Carotid intima-media thickness (IMT)	CHD, Angina	0
Valmadrid 2000	Prosp. Cohort	United States	840	1980 to 1982	FUP mean 12	Any CVD risk	Gross proteinuria	CVM	1
Saito 2000	Prosp. Cohort	United States	1676	1987 to 1989	FUP mean 6.6	No ASCVD	albumin; von Willebrand factor; leukocyte count; factor VIII; fibrinogen	3p MACE, Revasc, HF	0
Howard 2000	Retrosp. Cohort	Multinational	4378	1989 to 1992	FUP mean 4.8	Est. ASCVD	LDL cholesterol	CVM	1
Casiglia 2000	Retrosp. Case-control	Brazil, Italy	683	NR	FUP mean 6	Any CVD risk	macroalbuminuria; age; hypertension; coronary heart disease (CHD)	CVM	1
Christensen 2000	Prosp. Cohort	Denmark	324	1987 to 1987	FUP median 9.4	Any CVD risk	QT dispersion	CVM	0
Spoelstra-deMan 2001	Prosp. Cohort	Netherlands	58	1989 to 1996	FUP median 7	Any CVD risk	progression of microalbuminuria	CVM	1
Fuller 2001	Prosp. Cohort	Multinational	3483	up to 1978	FUP mean 12	Any CVD risk	Proteinuria; Systolic blood pressure (SBP); Serum cholesterol; Retinopathy; Smoking; ECG abnormalities; Diabetes duration; Serum triglyceride; Plasma glucose	3p MACE	0
Florkowski 2001	Prosp. Cohort	New Zealand	447	from 1989	FUP mean 10	Est. ASCVD or High CVD risk	HbA1C; Smoking	CVM	1
Abu-Lebdeh 2001	Prosp. Cohort	United States	449	1968 to 1982	FUP mean 13	No ASCVD	Age; Smoking; Triglycerides; Fasting glucose	CHD	0
Rutter 2002	Prosp. Cohort	United Kingdom	86	NR	FUP mean 2.8	No ASCVD	Microalbuminuria; Silent MI	CHD, CVM, Angina	0
Nazimek-Siewniak 2002	Prosp. Cohort	Poland	2175	1980 to 1994	NR	Any CVD risk	arterial blood pressure	CHD, Angina	1
DeLorenzo 2002	Prosp. Cohort	Brazil	180	1992 to 1997	FUP mean 3	No ASCVD with Mod. CVD risk	Stress myocardial perfusion single-photon emission computed tomography (SPECT)	CHD, CVM	0
Faglia 2002	Prosp. Cohort	Italy	735	1993 to 1993	FUP mean 5	No ASCVD	exercise treadmill test (ETT)	CHD, CVM, Angina	0
Christiansen 2002	Prosp. Cohort	Denmark	430	1995 to 1998	FUP mean 2.4	No ASCVD	Urinary orosomucoid excretion rate (UOER)	CVM	0
Pickup 2003	Prosp. Cohort	United Kingdom	128	1988 to 1989	FUP mean 12.8	Any CVD risk	Serum sialic acid (marker of innate immunity)	CVM	0
Linnemann 2003	Prosp. Cohort	Germany	475	1990 to 1991	FUP mean 5.2	No ASCVD	elevated heart rate; peripheral arterial disease; serum creatinine; smoking; Prolong QTc interval	CVM	0
Lu 2003	Prosp. Cohort	United States	2108	1989 to 1992	FUP mean 9	No ASCVD	non-HDL cholesterol	3p MACE, HF	1
Gazzaruso 2003	Retrosp. Cohort	Italy	95	NR	FUP median 0.5	ASCVD	Lipoprotein(a); apolipoprotein(a) phenotypes	CHD, Revasc	0
Cardoso 2003	Prosp. Cohort	Brazil	471	1994 to 1996	FUP median 4.75	No ASCVD with Mod. CVD risk	QT interval	3p MACE, Revasc, HF, PAD	0
Soinio 2004	Prosp. Cohort	Finland	830	1999 to 2006	NR	No ASCVD	elevated plasma homocysteine levels	CHD, CVM	0
Schulze 2004	Prosp. Cohort	United States	921	1989 to 1990	FUP mean 7.4	No ASCVD	HbA1C; non-HDL cholesterol	CHD, Revasc	1
Schulze 2004	Prosp. Cohort	United States	746	1993 to 1994	FUP mean 5	No ASCVD	C-reactive protein (CRP)	CHD, Stroke, Revasc	0
Jiang 2004	Prosp. Cohort	United States	746	1986 to 1994	FUP mean 6	No ASCVD	non-HDL cholesterol; apolipoprotein B	CHD, Stroke, Revasc	0
Fukushima 2004	Prosp. Cohort	Japan	240	NR	FUP median 0.85	Any CVD risk	Remnant-like lipoprotein particles (RPL) cholesterol	CHD, CVM, Revasc, Angina	0
Fox 2004	Prosp. Cohort	United States	588	1954 to 1995	FUP mean 12	No ASCVD	Diabetes duration	CHD, CVM	1
Gimeno-Orna 2004	Prosp. Cohort	Spain	423	1994 to 1998	FUP mean 4.7	Any CVD risk	Mild renal insufficiency	3p MACE, Revasc, Angina, PAD	1
Anavekar 2004	Prosp. Cohort	Multinational	1715	1996 to 1999	FUP mean 2.6	Est. ASCVD or High CVD risk	Urinary urine albumin/creatinine ratio; History of CV disease	3p MACE, Revasc, HF, PAD	1
Bruno 2004	Prosp. Cohort	Italy	1565	1991 to 1992	FUP median 8.21	No ASCVD	Metabolic syndrome	CVM	0
Saely 2005	Prosp. Cohort	Austria	756	1999 to 2000	FUP mean 2.3	Est. ASCVD or High CVD risk	Insulin resistance; Metabolic syndrome (MetS) (cold-pressor test)	3p MACE, Revasc, HF, ACM	0
Nitenberg 2005	Prosp. Cohort	France	59	1994 to 1997	FUP mean 9.3	No ASCVD	coronary artery constriction with angiographically normal coronary arteries	3p MACE, Revasc, Angina	0
Rana 2005	Prosp. Cohort	United Kingdom	192	1982 to 1988	FUP mean 12.7	Est. ASCVD	QT interval	CVM	0
LeFeuvre 2005	Prosp. Cohort	France	100	1999 to 2001	FUP mean 2	No ASCVD with Mod. CVD risk	Dobutamine echocardiography (DE); Single photon emission computed tomography (SPECT)	CHD, CVM, Revasc	0
Friedman 2005	Prosp. Cohort	Multinational	1575	1996 to 1999	FUP mean 2.6	Est. ASCVD or High CVD risk	Total serum homocysteine (tHcy)	3p MACE, Revasc, PAD	0
Bruno 2005	Prosp. Cohort	Italy	1565	1991 to 1992	FUP mean 11	No ASCVD	AER (albumin excretion rate); Fibrinogen	CVM	0
Bruce 2005	Prosp. Cohort	Australia	1273	1993 to 1996	FUP mean 7.8	No ASCVD	Depression	CVM	0
Bernard 2005	Prosp. Cohort	France	229	NR	FUP mean 5	No ASCVD with High CVD risk	Carotid IMT	3p MACE, Angina	0
Cockcroft 2005	Retrosp. Cohort	United Kingdom	2911	from 1996	FUP mean 4	Any CVD risk	Pulse pressure (PP)	CHD	0
Christiansen 2005	Prosp. Cohort	Denmark	430	1995 to 1998	FUP mean 4.9	Any CVD risk	Urinary orosomucoid excretion rate (UOER)	CVM	0
Thanyasiri 2006	Retrosp. Cohort	Australia	327	1996 to 2000	FUP mean 2.1	Est. ASCVD or High CVD risk	Extent of CAD; Renal complications of diabetes; Medical diabetic treatment	CHD	0
Yoshimura 2006	Prosp. Cohort	Japan	129	1997 to 2003	FUP mean 4.8	No ASCVD	Ankle-brachial index (ABI)	3p MACE, Revasc, PAD	0
Sultan 2006	Prosp. Cohort	France	447	1999 to 2002	FUP median 2.1	No ASCVD	age > median; Low-density lipoprotein cholesterol 3.35 mmol/l; abnormal MPI	CHD, CVM, HF, Angina	0
Seyoum 2006	Prosp. Cohort	United States	468	1993 to NR	FUP mean 5	Any CVD risk	Exercise capacity (peak V02)	3p MACE, HF, PAD	0
Saely 2006	Prosp. Cohort	Austria	587	1999 to 2000	FUP mean 3.9	Est. ASCVD or High CVD risk	Lipoprotein(a)	3p MACE, Revasc, HF	0
Nagamachi 2006	Retrosp. Cohort	Japan	144	1995 to 1998	FUP mean 7.2	Any CVD risk	cardiac I-123metaiodobenzylguanidine (MIBG) imaging	CHD	0
Linnemann 2006	Prosp. Cohort	Germany	292	NR	FUP mean 5.3	Any CVD risk	C-reactive protein (CRP)	3p MACE, PAD, ACM	0
Jimenez-Corona 2006	Prosp. Cohort	United States	1605	1965 to 1992	FUP median 14.1	Est. ASCVD	electrocardiographic (ECG) abnormalities	CVM, ACM	0
Guzder 2006	Prosp. Cohort	United Kingdom	428	1996 to 1998	FUP mean 4.2	No ASCVD	Metabolic syndrome	CHD, Stroke, HF, Angina, PAD	0
Cavalot 2006	Prosp. Cohort	Italy	529	1995 to 2000	FUP mean 5	No ASCVD	Postprandial blood glucose	3p MACE, Revasc, Angina, PAD	0
Anand 2006	Prosp. Cohort	United Kingdom	510	NR	FUP median 2.2	No ASCVD	Coronary artery calcium (CAC) score	3p MACE, Revasc	0
Anand 2006a	Prosp. Cohort	United Kingdom	510	NR	FUP mean 1.5	No ASCVD with Mod. CVD risk	Osteoprotogerin	3p MACE, Revasc	0
Busch 2006	Prosp. Cohort	Multinational	450	1996 to 1998	FUP mean 2.6	Nephropathy	N(epsilon)-carboxymethyllysine (CML)	3p MACE, Revasc, HF, PAD	0
Azevedo 2006	Prosp. Cohort	Brazil	135	from 1996	FUP mean 3.4	No ASCVD	WHO cardiovascular questionnaire	CHD, CVM, HF	0
Wallander 2007	Prosp. Cohort	Sweden	575	1998 to 2003	FUP median 2.2	Est. ASCVD	IGF- binding protein (IGFBP)-1	3p MACE	0
Yang 2007	Prosp. Cohort	China	7067	1995 to 2005	FUP median 5.4	No ASCVD	Albuminuria	CHD	1
Pintó 2007	Prosp. Cohort	Spain	838	1999 to 2002	FUP mean 2	No ASCVD	HbA1C (<7.5% vs. >=7.5%); Albuminuria (<30 mg/24 h vs. >=30 mg/24 h); Age (<=65 years vs. >65 years); Obesity (BMI <30 vs. >=30); History of stroke (No vs. Yes); History of angina (No vs. Yes); LDL-C (<135 mg/dL vs. >=135 mg/dL); Retinopathy (No vs. Yes); Non-HDL cholesterol (<165 mg/dL vs. >=165 mg/dL); History of peripheral artery disease (No vs. Yes); Sed; Triglycerides (<200 mg/dL vs. >=200 m…	CHD, Stroke, Angina, PAD	0
Nag 2007	Prosp. Cohort	United Kingdom	3288	from 1994	FUP median 10.5	No ASCVD	estimated glomerular filtration rate (eGFR)	CVM	1
Meerwaldt 2007	Prosp. Cohort	Netherlands	69	NR	FUP mean 5	Any CVD risk	Skin autofluorescence	CHD, ACM	0
Filippella 2007	Prosp. Cohort	Italy	969	2003 to 2003	FUP mean 1.525	No ASCVD	Ankle brachial index (ABI)	CHD, Angina	0
Eijkelkamp 2007	Prosp. Cohort	Multinational	2708	1995 to 1998	FUP mean 4	Any CVD risk	Serum creatinine	3p MACE	1
Eguchi 2007	Prosp. Cohort	Japan	157	1996 to 2001	FUP mean 4.9	No ASCVD with Mod. CVD risk	Left ventricular (LV) mass and relative wall thickness (echocardiography)	3p MACE, HF, Angina, Renal	0
deSantiago 2007	Prosp. Cohort	Spain	221	from 1994	FUP mean 5.9	No ASCVD with Mod. CVD risk	ECG abnormalities	CHD, Stroke, HF, Angina, PAD, ACM	0
Chen 2007	Prosp. Cohort	Taiwan	556	2001 to 2002	FUP mean 3.7	No ASCVD with Mod. CVD risk	Subclinical hypothyroidism	CHD, Stroke, HF, Angina	0
Angiolillo 2007	Prosp. Cohort	Spain	173	2003 to 2005	FUP mean 2	Est. ASCVD	high platelet reactivity (HPR)	3p MACE	0
Avogaro 2007	Prosp. Cohort	Italy	11644	1998 to 1999	FUP mean 4	No ASCVD	Sex	CHD, Revasc	1
Lim 2008	Prosp. Cohort	Korea	343	from 2001	FUP mean 3.5	No ASCVD with High CVD risk	adiponectin; resistin	3p MACE, Revasc, Angina, Renal	0
Kenealy 2008	Prosp. Cohort	New Zealand	48444	2000 to 2005	FUP median 2.4	No ASCVD with Mod. CVD risk	Ethnicity	CHD, Stroke, PAD	1
Gazzaruso 2008	Prosp. Cohort	Italy	291	1998 to 2006	FUP mean 1.97	ASCVD	Erectile dysfunction (International Index Erectile Function-5 Questionnaire)	3p MACE, Revasc, HF, Angina, PAD	0
Gasior 2008	Prosp. Cohort	Poland	1310	NR	FUP mean 1	Est. ASCVD	Blood glucose level on admission	CHD, ACM	0
Eguchi 2008	Prosp. Cohort	Japan	1268	1990 to 1998	FUP mean 5.7	No ASCVD	Ambulatory blood pressure	3p MACE	1
Giorda 2008	Retrosp. Cohort	Italy	3174	1998 to 1999	FUP median 4	Any CVD risk	Older age; Male sex; Insulin use; Serum triglycerides	CHD, Stroke, Revasc, Angina, PAD	0
Chacko 2008	Prosp. Cohort	United States	871	1991 to 1993	FUP median 5	No ASCVD	Heart rate recovery (HRR)	CHD, CVM, HF, PAD	0
Elley 2008	Prosp. Cohort	New Zealand	48444	2001 to 2005	FUP median 2.4	Any CVD risk	HbA1C	CHD, Stroke, PAD	1
Elkeles 2008	Prosp. Cohort	United Kingdom	589	2000 to 2003	FUP median 4	No ASCVD	Coronary artery calcium (CAC) score	3p MACE, Angina	0
Sone 2009	Prosp. Cohort	Japan	1424	1996 to 1996	FUP mean 8	No ASCVD	Excess waist circumference (WC)	CHD, Stroke	0
Peng 2009	Prosp. Cohort	China	265	2004 to 2005	FUP mean 1	Est. ASCVD	serum levels of endogenous secretory receptor for advanced glycation endproducts (esRAGE)	3p MACE, Revasc	0
Oliveira 2009	Retrosp. Cohort	Brazil	193	2001 to 2006	FUP median 2.42	Any CVD risk	Exercise echocardiography	CHD, CVM, Revasc	0
Nilsson 2009	Prosp. Cohort	Sweden	13087	1996 to 2003	FUP mean 5.7	No ASCVD	smoking; smoking	CHD, Stroke, ACM	1
Lutgers 2009	Prosp. Cohort	Netherlands	973	2001 to 2002	FUP median 3.1	Any CVD risk	Skin autofluorescence	CVM	0
Ikeda 2009	Prosp. Cohort	Japan	88	1996 to 1996	FUP mean 10	Any CVD risk	Serum paraoxonase (PON1)	CHD, Stroke, HF, PAD	0
Eguchi 2009	Prosp. Cohort	Japan	300	1990 to 1998	FUP mean 4.5	Any CVD risk	Night time blood pressure variability	3p MACE	0
Georgoulias 2009	Prosp. Cohort	Greece	258	2002 to 2004	FUP mean 2.6	No ASCVD with High CVD risk	Heart rate recovery (HRR)	CHD, CVM, Revasc	0
Charlton-Menys 2009	Prosp. Cohort	United Kingdom, Ireland	2627	1997 to 2001	FUP median 3.9	No ASCVD with High CVD risk	ApoB:A-I ratio	CHD, Stroke	0
deGalan 2009	Prosp. Cohort	Multinational	11132	2001 to 2003	FUP median 5	Est. ASCVD or High CVD risk	Cognitive dysfunction	3p MACE, ACM	0
Bosevski 2009	Prosp. Cohort	Macedonia	82	NR	FUP mean 1	No ASCVD	Peripheral impaired endothelial-dependent vasodilation of brachial artery (B-mode ultrasound)	3p MACE, HF, Angina	0
Clarke 2009	Prosp. Cohort	Multinational	7348	from 1996	FUP mean 2.4	Any CVD risk	EQ-5D index score	3p MACE, Angina	0
Schimke 2010	Prosp. Cohort	Australia	1179	1993 to 1996	FUP mean 10.3	No ASCVD	Helicobacter pylori cytotoxin-associated gene-A antibodies	3p MACE	0
Venskutonyte 2010	Prosp. Cohort	Multinational	1253	1996 to 2003	FUP median 2.1	Est. ASCVD	age; gender	3p MACE, ACM	1
Vengen 2010	Prosp. Cohort	Norway	200	1984 to 1986	NR	Any CVD risk	Lactoferrin	CHD	0
Ting 2010	Prosp. Cohort	Hong Kong	4521	1996 to 2005	FUP median 4.9	No ASCVD	HDL-C, mmol/L; LDL-C ≥3.0 mmol/L vs. <3.0 mmol/L	CHD, Stroke	1
Zoppini 2010	Prosp. Cohort	Italy	3084	2001 to 2002	FUP mean 4.9	Any CVD risk	triglyceride to high-density lipoprotein cholesterol (TG/HDL-C) ratio	CVM	0
Reinhard 2010	Prosp. Cohort	Denmark	283	1987 to 1987	FUP median 16.8	Any CVD risk	Osteoprotegerin	CVM	0
Nakamura 2010	Prosp. Cohort	Japan	191	2004 to 2007	FUP median 2.12	Any CVD risk	Brachial-ankle pulse wave velocity (baPWV)	CHD, Revasc, HF, ACM	0
Mellbin 2010	Prosp. Cohort	Sweden	393	1999 to 2003	FUP median 2.5	Any CVD risk	insulin growth factor binding protein-1 (IGFBP-1); C-terminal provasopressin (copeptin)	3p MACE	0
Lin 2010	Prosp. Cohort	United States	4623	2000 to 2002	FUP mean 4.5	No ASCVD	Major depression	CHD, Stroke, ACM	0
Kamoi 2010	Prosp. Cohort	Japan	400	1999 to 2005	FUP mean 3.5	Any CVD risk	Home blood pressure	CHD, Stroke	1
Juutilainen 2010	Prosp. Cohort	Finland	833	1982 to 1984	FUP mean 18	Any CVD risk	Thoracoabdominal calcifications in native radiograms	CVM, ACM	0
Eguchi 2010	Prosp. Cohort	Japan	200	1996 to 2002	FUP mean 5.56	No ASCVD	Heart rate variability (HRV) during sleep	3p MACE	0
Burgess 2010	Prosp. Cohort	Multinational	9795	1998 to 2003	FUP mean 5	Est. ASCVD or High CVD risk	ECG changes (silent MI)	CHD	0
Zimering 2011	Prosp. Cohort	United States	399	2000 to 2003	FUP mean 5.6	Any CVD risk	baseline plasma bFGF immunoreactivity (IR)	CHD	0
Sone 2011	Prosp. Cohort	Japan	1771	1995 to 1996	FUP median 7.86	No ASCVD	LDL Cholesterol; serum log-transformed triglyceride level	CHD	0
Pfister 2011	Prosp. Cohort	Multinational	5231	2001 to 2002	FUP mean 2.9	No ASCVD with High CVD risk	Electrocardiographic (ECG) signs	CHD, Stroke, ACM	0
McMurray 2011	Prosp. Cohort	United States	3847	2004 to 2007	FUP median 2.4	No ASCVD with DKD	log urine protein/ creatinine ratio; Age; prior HF; serum N-terminal pro B-type natriuretic peptide; C-reactive protein; abnormal electrocardiogram; troponin T	3p MACE, HF	0
Lievre 2011	Prosp. Cohort	France	631	2000 to 2005	FUP mean 3.5	No ASCVD	screening for silent ischemia with bicycle exercise test or dipyridamole single photon emission computed tomography	CHD, Stroke, HF, ACM	0
Johnston 2011	Retrosp. Cohort	United States	860845	2006 to 2007	FUP mean 3.5	Any CVD risk	hypoglycemic events (ICD codes)	CHD, Revasc, Angina	0
Drury 2011	Prosp. Cohort	Multinational	9795	2000 to 2003	FUP median 5	No ASCVD	Lower estimated GFR (eGFR)	CHD, Stroke	1
Cavalot 2011	Prosp. Cohort	Italy	505	from 1995	FUP mean 14	No ASCVD	A1C; Postprandial blood glucose	3p MACE, Revasc, Angina, PAD	0
Eliasson 2011	Prosp. Cohort	Sweden	18673	2002 to 2003	FUP mean 4.8	Any CVD risk	Non-HDL:HDL	CHD	0
Cosson 2011	Prosp. Cohort	France	688	1992 to 2006	FUP mean 5.4	No ASCVD	Silent myocardial ischemia (stress myocardial scintigraphy)	3p MACE, Revasc, HF, PAD	0
Aboyans 2011	Retrosp. Cohort	France	403	1999 to 2000	FUP mean 6.5	Est. ASCVD or High CVD risk	Ankle-brachial index (ABI)	CHD, Stroke, ACM	0
Ningshen 2012	Prosp. Cohort	India	100	2009 to 2010	FUP mean 2	No ASCVD	QTc interval prolongation	CVM	0
Bouchi 2012	Prosp. Cohort	Japan	689	2003 to 2008	FUP median 3.3	No ASCVD	HbA1C variability	CHD, Stroke, Revasc, Angina	0
Vepsäläinen 2012	Prosp. Cohort	Finland	881	1982 to 1984	FUP mean 18	Any CVD risk	Proteinuria + systolic blood pressure <130 mmgHg	CVM, ACM	0
Yamada 2012	Retrosp. Cohort	Japan	371	2005 to 2006	FUP median 2.8	No ASCVD	Proliferative diabetic retinopathy	CHD	1
Sone 2012	Prosp. Cohort	Japan	1771	1995 to 1996	FUP median 7.86	No ASCVD	HDL-cholesterol (HDLC); total cholesterol (TC); LDL-cholesterol (LDLC); non-HDLC in Men; LDLC/HDLC ratio; TC/HDLC ratio in Men; TG/HDLC ratio; triglycerides (TGs) in women	CHD, Angina	0
Ruggenenti 2012	Prosp. Cohort	Italy	1208	2001 to 2007	FUP median 9.12	Any CVD risk	Measurable albuminuria	CHD, Stroke, Revasc, HF, PAD	1
Resl 2012	Prosp. Cohort	Austria	494	2005 to 2007	FUP mean 12.8	Any CVD risk	Uric acid	CHD, HF	0
Panero 2012	Prosp. Cohort	Italy	1509	1991 to 1992	FUP median 13.7	Any CVD risk	Uric acid	CVM	0
Otto 2012	Prosp. Cohort	Germany	48	NR	FUP mean 2	Est. ASCVD	Real-time microembolization during PCI (‘‘HITS’’) detected by an intracoronary Doppler	CHD, Revasc, ACM	0
Lopes-Virella 2012	Prosp. Cohort	United States	907	2000 to 2003	FUP mean 3.7	Est. ASCVD or High CVD risk	levels of malondialdehyde (MDA) - LDL	3p MACE, HF, PAD	0
Khalili 2012	Prosp. Cohort	Iran	1010	1999 to 2001	FUP median 8.4	No ASCVD	Waist-to-height ratio (WHtR); Waist-to-hip ratio (WHR)	3p MACE, Angina	0
Katakami 2012	Prosp. Cohort	Japan	85	1997 to 2011	FUP median 7.9	No ASCVD with High CVD risk	Calibrated integrated backscattered (IBS) ultrasonic tissue characterization of carotid plaque	3p MACE, Angina	0
Lau 2012	Prosp. Cohort	China	151	2005 to 2006	FUP mean 5.08	No ASCVD with Mod. CVD risk	Coronary artery calcium score (CACS)	3p MACE, Revasc, PAD	0
Iijima 2012	Prosp. Cohort	Japan	938	2000 to 2002	FUP mean 5.43	Any CVD risk	Total activity score (TAS)	CHD, Stroke, HF, Angina, PAD	0
Fumisawa 2012	Retrosp. Case-control	Japan	800	2002 to 2010	NR	Any CVD risk	non-HDL cholesterol	CHD, Revasc	1
Carnethon 2012	Prosp. Cohort	United States	2625	1987 to 2011	NR	Any CVD risk	Weight	3p MACE	1
Hadaegh 2012	Prosp. Cohort	Iran	926	1999 to 2001	FUP median 9.2	Any CVD risk	ECG-determined coronary heart disease	CHD, Stroke, Angina	0
Estacio 2012	Prosp. Cohort	Multinational	470	1991 to 2003	FUP mean 10	No ASCVD	Urinary albumin excretion (UAE)	CVM	1
Dayan 2012	Prosp. Cohort	Turkey	128	2008 to 2009	FUP mean 3.05	Est. ASCVD or High CVD risk	Coronary artery calcium (CAC) score	CHD, Stroke, Revasc, HF, PAD	0
Zimering 2013	Prosp. Cohort	United States	399	from 2000	FUP mean 6	No ASCVD	Age; Prior CV event; Triglycerides; plasma basic fibroblast growth factor (bFGF) levels	CHD, CVM, Revasc	0
Yu 2013	Prosp. Cohort	United Kingdom	4704	2008 to 2009	FUP mean 2	Any CVD risk	HbA1C	CHD	1
Venskutonyte 2013	Prosp. Cohort	Multinational	465	2014 to 2017	FUP median 2.1	Est. ASCVD	Self-rated health	CHD, Stroke	0
Svensson 2013	Prosp. Cohort	Sweden	66065	2003 to 2006	FUP mean 5.7	Any CVD risk	albuminuria; renal impairment	CHD, ACM	1
Svendstrup 2013	Prosp. Cohort	Denmark	430	1995 to 1998	FUP mean 10.5	Any CVD risk	Increased urinary orosomucoid excretion rate (UOER)	CVM	0
Sone 2013	Prosp. Cohort	Japan	1702	1995 to 1996	FUP median 8.05	No ASCVD	leisure-time physical activity (LTPA); leisure-time physical activity (LTPA)	CHD	0
Twito 2013	Retrosp. Cohort	Israel	2994	2003 to 2011	FUP mean 5.6	Any CVD risk	HbA1C	CHD, Revasc, ACM	1
Sidorenkov 2013	Retrosp. Cohort	Netherlands	8455	2007 to 2007	FUP median 3.1-3.6	Any CVD risk	Treated with glucose lowering drugs in patients with HbA1c >7 (%); Treated with lipid lowering drugs	CHD, Stroke, Revasc, PAD, ACM	1
Silva 2013	Prosp. Cohort	Portugal	150	2005 to 2011	FUP mean 2.975	No ASCVD with Mod. CVD risk	Apelin	CHD, CVM	0
Silva 2013	Prosp. Cohort	Portugal	119	2006 to 2011	FUP mean 4	Any CVD risk	Creatinine; Phosphorus	CHD, CVM	0
Petretta 2013	Prosp. Cohort	Italy	692	NR	FUP mean 1	Est. ASCVD	Transient ischemic dilation (TID)	CHD, CVM, Revasc	0
Peters 2013	Prosp. Cohort	Australia	940	1982 to 2010	FUP mean 12.3	Est. ASCVD	Hypomagnesemia	CHD, Revasc, Angina	0
Salles 2013	Prosp. Cohort	Brazil	565	2004 to 2008	FUP median 5.75	Any CVD risk	Ambulatory blood pressure monitoring (ABPM)	3p MACE, ACM	0
Nichols 2013	Prosp. Cohort	United States	26636	2002 to 2010	FUP mean 5.6	No ASCVD	glycosylated hemoglobin (A1C); systolic blood pressure (SBP); low-density lipoprotein cholesterol (LDL-C)	CHD, Stroke	1
Ndrepepa 2013	Prosp. Cohort	Germany	3705	2000 to 2009	NR	Est. ASCVD	UA (uric acid)	CVM	0
Lin 2013	Prosp. Cohort	Taiwan	628	1996 to 2003	FUP median 10.4	No ASCVD	Plasma YKL-40 concentration	CVM, ACM	0
Kawasaki 2013	Prosp. Cohort	Japan	1620	from 1996	NR	No ASCVD	Diabetic retinopathy	CHD, Stroke	1
Irie 2013	Prosp. Cohort	Japan	287	2007 to 2009	FUP mean 4.6	Est. ASCVD or High CVD risk	Gray-scale median (GSM) ultrasonic tissue characterization of carotid plaque	CHD, Stroke, Revasc, Angina, PAD	0
Gazzaruso 2013	Prosp. Cohort	Italy	361	NR	FUP mean 1.9	No ASCVD	Transcutaneous oxygen tension (TcPO2)	3p MACE, Revasc, HF, Angina, PAD	0
Hayashi 2013	Prosp. Cohort	Japan	4014	2004 to 2005	FUP mean 5.5	No ASCVD with Mod. CVD risk	HbA1C; Systolic blood pressure (SBP); LDL; Non-HDL cholesterol; LDL/HDL ratio	CHD, Stroke, Revasc, Angina	0
Hata 2013	Prosp. Cohort	Multinational	8811	2001 to 2002	FUP median 2.4	Est. ASCVD or High CVD risk	Systolic blood pressure (SBP); Visit-to-visit varaibility in systolic blood pressure (SBP)	3p MACE	0
Giovacchini 2013	Prosp. Cohort	Italy	77	2006 to 2008	FUP median 4.1	No ASCVD	Microalbuminuria	CHD, CVM	1
Hage 2013	Prosp. Cohort	United States, Canada	518	2000 to 2002	FUP mean 4.7	No ASCVD with Mod. CVD risk	Heart rate response to adenosine (marker of cardiac autonomic neuropathy)	CHD, CVM	0
Cardoso 2013	Prosp. Cohort	Brazil	565	2004 to 2008	FUP median 5.75	Est. ASCVD or High CVD risk	Carotid-femoral PWV (pulse wave velocity)	3p MACE, Revasc, HF, PAD, ACM	0
Araki 2013	Prosp. Cohort	Japan	618	1996 to 2000	FUP median 1	No ASCVD with Mod. CVD risk	Urinary liver-type fatty acid–binding protein(L-FABP)	3p MACE, Angina, PAD	0
Alele 2013	Prosp. Cohort	United States	936	2000 to 2003	FUP mean 3.7	No ASCVD	25-hydroxyitamin D	CHD, HF	0
Bruno 2013	Prosp. Cohort	Italy	1825	2000 to 2006	FUP median 5.5	No ASCVD	NT-proBNP	CVM	0
Azab 2013	Retrosp. Cohort	United States	338	2007 to 2011	NR	No ASCVD	Neutrophil-lymphocyte ratio (NLR)	3p MACE	0
Cox 2013	Prosp. Cohort	United States	771	1998 to 2005	FUP mean 8.4	Any CVD risk	Biventricular volume (BiVV)	CVM, ACM	0
Yu 2014	Prosp. Cohort	United Kingdom	4704	2008 to 2009	FUP median 2	Any CVD risk	Blood pressure	CHD	1
Yiu 2014	Retrosp. Case-control	Hong Kong	391	NR	FUP median 4.9	No ASCVD	high-sensitivity Troponin I (hs-TnI)	3p MACE, HF	0
Umamahesh 2014	Retrosp. Cohort	India	249	2000 to 2000	FUP mean 11	Any CVD risk	Smoking; Heavy alcohol consumption	CHD, Stroke, Angina, PAD	0
Park 2014	Prosp. Cohort	South Korea	557	2008 to 2011	FUP mean 2.8	No ASCVD	coronary computed tomographic angiography (CCTA)	CHD, CVM, Revasc	0
Lowe 2014	Prosp. Cohort	United States	3865	2001 to 2008	FUP median 5	Est. ASCVD or High CVD risk	C-reactive protein (CRP); interleukin-6; fibrinogen	3p MACE, Renal	0
Katakami 2014	Prosp. Cohort	Japan	1040	2005 to 2005	FUP median 7.5	No ASCVD	Brachial-ankle pulse wave velocity (PWV)	3p MACE, Revasc, HF, Angina, PAD	0
Duan 2014	Prosp. Cohort	China	2197	1994 to 1996	FUP median 14.51	NR	Middle cerebral artery (MCA) stenosis using transcranial doppler	3p MACE	0
Chan 2014	Prosp. Cohort	China	9509	from 1995	FUP median 7.5	No ASCVD with Mod. CVD risk	Age at diabetes diagnosis	CHD, Stroke, HF, PAD	0
Davis 2014	Prosp. Cohort	United Kingdom	4273	1977 to 1997	FUP median 18	No ASCVD	Ethnicity	3p MACE, HF, Angina, PAD, Renal	1
Bruno 2014	Prosp. Cohort	Italy	1645	from 1988	FUP mean 6	No ASCVD	NT-proBNP	CVM	0
Bianco 2014	Prosp. Cohort	Brazil	323	2001 to 2011	FUP median 9.2	Est. ASCVD	Prior myocardial infarction; GFR < 60 mL/min; Smoking; Long QTc interval; Left ventricular hypertrophy	CVM	0
Cortigiani 2014	Prosp. Cohort	Italy	144	2006 to 2009	FUP mean 2.42	No ASCVD with High CVD risk	Dopper-derived coronary flow velocity reserve (CFVR) of LAD	CHD, Revasc, ACM	0
Cioffi 2014	Prosp. Cohort	Italy	360	NR	NR	No ASCVD	Subclinical systolic LV dysfunction (stress-corrected midwall shortening)	CVM	0
Chyun 2015	Prosp. Cohort	United States, Canada	NR	NR	NR	NR	Cardiac autonomic neuropathy (CAN)	CHD, CVM, Revasc, HF	0
vonScholten 2015	Prosp. Cohort	Denmark	NR	2007 to 2008	FUP median 6.1	Mod. CVD risk	NT-proBNP; Coronary artery calcium score (CAC)	3p MACE, HF	0
Zafrir 2015	Prosp. Cohort	Israel	600	2006 to 2008	FUP mean 6.7	Any CVD risk	Cardiorespiratory fitness (quantified by percent predicted METs)	CHD, Stroke, ACM	0
Yang 2015	Prosp. Cohort	China	576	2008 to 2010	FUP mean 2	No ASCVD	Glycated albumin (GA); endogenous secretory receptor for advanced glycation endproducts (esRAGE)	3p MACE	0
Ong 2015	Prosp. Cohort	Australia	9697	1998 to 2000	FUP median 5	No ASCVD	Fibroblast growth factor 21 (FGF21)	3p MACE, Revasc	0
Ravassa 2015	Retrosp. Cohort	Spain	72	2004 to 2005	FUP median 6	Est. ASCVD	Glucagon-like peptide-1 (GLP-1)	CHD, Stroke, Revasc, HF, PAD	0
Monseu 2015	Prosp. Cohort	France	1371	2002 to 2011	FUP mean 4.8	Any CVD risk	albuminuria; eGFR; acute kidney injury (AKI)	CHD, Stroke, Revasc, HF, PAD	0
Fragoso 2015	Not specified	Portugal	119	NR	FUP mean 4.7	No ASCVD with DKD	Insulin resistance	CHD, Stroke, HF, PAD	0
Duan 2015	Prosp. Cohort	China	2135	1994 to 1996	FUP median 14.53	Any CVD risk	Sex	CHD, CVM	1
Heidari 2015	Prosp. Cohort	Iran	2607	2005 to 2013	FUP median 8.5	No ASCVD with Mod. CVD risk	25-hydroxyvitamin D	CHD, CVM, Angina	0
CeaSoriano 2015	Prosp. Cohort	United Kingdom	57946	2000 to 2005	FUP mean 6.65	Any CVD risk	eGFR	CHD, Stroke, ACM	1
Everett 2015	Prosp. Cohort	United States	2285	from 2001	FUP median 5	Est. ASCVD	Cardiac troponin T	3p MACE, ACM	0
Daka 2015	Prosp. Cohort	Sweden	194	1993 to 1994	FUP mean 14.1	Any CVD risk	Endogenous testosterone concentrations	CHD	0
Scirica 2016	Prosp. Cohort	Multinational	12310	2010 to 2013	FUP median 2.1	Est. ASCVD or High CVD risk	N-terminal pro–B-type natriuretic peptide; high-sensitivity C-reactive protein; high-sensitivity troponin T	3p MACE, HF	0
Prentice 2016	Retrosp. Cohort	United States	50861	2000 to 2002	FUP mean 3.3	Any CVD risk	HbA1C variability	CHD, Stroke, HF, Angina, PAD, ACM	0
Wan 2016	Retrosp. Cohort	China	115470	2008 to 2008	FUP median 5.3	No ASCVD	HbA1C; urine albumin/creatinine ratio (ACR); BMI; DBP; Smoking; TC/HDL-C ratio	3p MACE, HF	0
vonScholten 2016	Prosp. Cohort	Denmark	200	2007 to 2008	NR	No ASCVD with DKD	hsCRP; sICAM-1; sICAM-3; IL-6; IL-1-beta; IL-8; SAA; TNF-alpha; sVCAM-1; sE-selectin; sP-selectin; thrombomodulin	3p MACE, HF	0
vonScholten 2016	Prosp. Cohort	Denmark	200	2007 to 2008	FUP median 6.1	No ASCVD with DKD	Urinary hepatocyte growth facotr (HGF); Urinary adiponectin	3p MACE, HF	0
Theilade 2016	Prosp. Cohort	Multinational	4038	2004 to 2007	FUP median 2.4	Any CVD risk	Pulse pressure (PP)	3p MACE, HF, Renal	0
Zafrir 2016	Prosp. Cohort	Israel	594	2006 to 2008	FUP mean 6.6	No ASCVD with High CVD risk	Abnromal heart rate recovery at 1 minute (<18 beats per minute); Chronotropic incompetence (<80% heart rate reserve); Resting tachycardia (>100 bpm)	CHD, Stroke, ACM	0
Wijkman 2016	Prosp. Cohort	Sweden	627	2005 to 2008	FUP median 7.9	No ASCVD with Mod. CVD risk	Aortic pulse wave velocity (aPWV)	3p MACE	0
Wijkman 2016	Prosp. Cohort	Sweden	749	2005 to 2008	FUP median 7.8	Any CVD risk	Diastolic orthostatic hypertension	3p MACE	0
Strojek 2016	Prosp. Cohort	Multinational	1115	2004 to 2006	FUP mean 2.7	Est. ASCVD	Glucose (Average change across visits in mean 2-hour blood glucose level after meals)	3p MACE, Revasc	0
Resl 2016	Prosp. Cohort	Austria	746	2005 to 2008	FUP median 5	Est. ASCVD	N-terminal pro B-type natriuretic peptide (NT-proBNP); growth differentiation factor 15 (GDF-15); high-sensitive troponin T (hs-TnT)	CHD, Stroke, HF, PAD, ACM	0
Rawshani 2016	Prosp. Cohort	Multinational	217364	2003 to 2010	FUP mean 5.6	No ASCVD	Socioeconomic status	CVM	0
Nargesi 2016	Prosp. Cohort	Iran	2607	NR	FUP mean 7.8	No ASCVD	Wide pulse pressure (PP)	CHD	0
Masi 2016	Prosp. Cohort	United Kingdom	489	2001 to 2002	FUP mean 10	Any CVD risk	Plasma total anti-oxidant status (TAOS); leukocyte telomere length (LTL)	CHD	0
Lepojärvi 2016	Prosp. Cohort	Finland	1243	2011 to 2013	FUP mean 2	Est. ASCVD	B-type natriuretic peptide (BNP); highly sensitive C-reactive protein (hs-CRP); galectin-3; soluble suppressor of tumorigenicity-2 (sST2); highly sensitivity TroponinT (hs-TnT)	CHD, CVM, HF	0
Mohammedi 2016	Prosp. Cohort	Australia	11120	2001 to 2002	FUP median 5	Est. ASCVD or High CVD risk	Absence of Peripheral Pulses	3p MACE	0
Hsieh 2016	Prosp. Cohort	China	1291	2004 to 2005	FUP mean 0.4	No ASCVD with Mod. CVD risk	eGFR	CHD, Stroke, ACM	1
Freemantle 2016	Prosp. Cohort	Multinational	2999	2010 to 2013	FUP median 4.2	Any CVD risk	HbA1C	3p MACE	1
Chang 2016	Retrosp. Cohort	Taiwan	452	2005 to 2007	FUP mean 5.8	Any CVD risk	Ankle-brachial index (ABI)	CHD, Stroke, Revasc, PAD, ACM	0
Cha 2016	Prosp. Cohort	Korea	206	2001 to 2009	FUP median 8.9	Est. ASCVD	Cardiovascular autonomic neuropathy (CAN)	3p MACE, HF, PAD	0
Carlsson 2016	Prosp. Cohort	Sweden	607	2005 to 2008	FUP mean 7.4	No ASCVD	soluble tumor necrosis factor receptors 1 and 2 (sTNFR1 and sTNFR2)	3p MACE	0
Cardoso 2016	Prosp. Cohort	Brazil	616	2004 to 2010	FUP median 8.4	Est. ASCVD or High CVD risk	CRP (c-reactive protein)	3p MACE, ACM	0
Halon 2016	Prosp. Cohort	Israel	630	2006 to 2008	FUP mean 6.6	No ASCVD with High CVD risk	Coronary computed tomography (CT) angiography	CHD, CVM, Angina	0
Faghihi-Kashani 2016	Prosp. Cohort	Iran	2607	from 2005	FUP mean 7.2	No ASCVD	2 hour post-prandial glucose; Fasting insulin level	CHD, CVM, Angina	0
Afsharian 2016	Prosp. Cohort	United States, Iran	1198	1999 to 2005	FUP median 10.28	No ASCVD	Hypertension; Hypercholesterolemia; High waist to hip ratio; Fasting glucose	CHD, Stroke, HF, Angina	0
Afarideh 2016	Prosp. Cohort	Iran	2244	1994 to 2015	FUP mean 7.5	Any CVD risk	ALT	CHD, Stroke, Revasc	0
Brownrigg 2016	Prosp. Cohort	United Kingdom	49027	2008 to 2014	FUP mean 5.5	No ASCVD	Microvascular disease (retinopathy, peripheral neuropathy, nephropathy)	3p MACE	1
Bates 2016	Retrosp. Cohort	United States	3146	1992 to 2008	FUP median 9.1	No ASCVD	Cardiac stress test	CHD, ACM	0
Van der Leeuw 2016	Prosp. Cohort	Netherlands	1002	1996 to 2006	FUP median 9.2	Any CVD risk	Adiponectin; basic fibroblast growth factor (bFGF); thrombomodulin; sICAM-1; sICAM-3; sVCAM-1; sE-selectin; sP-selectin; serum amyloid A (SAA); MMP-1; MMP-3; MMP-9; PLGF; sFit-1; VEGF; Osteocalcin; Osteopontin; H-FABP; E-FABP; TIMP-1	3p MACE, HF, PAD	0
Zobel 2017	Prosp. Cohort	Denmark	200	2007 to 2008	FUP median 6.1	No ASCVD with DKD	ankle–brachial index (ABI); Toe–brachial index (TBI)	3p MACE, HF	0
Yang 2017	Prosp. Cohort	China	1466	2011 to 2015	FUP mean 1.68	Est. ASCVD	Serum fibrinogen	3p MACE, Revasc, Angina	0
Yang 2017	Prosp. Cohort	China	1447	2011 to 2015	FUP mean 1.7	Any CVD risk	Triglyceride to HDL cholesterol ratio (TG/HDL-C)	3p MACE, Revasc, Angina	0
Wolsk 2017	Prosp. Cohort	Multinational	5525	2010 to 2013	FUP median 2.1	Est. ASCVD	B-type natriuretic peptide (BNP)	3p MACE, HF, ACM	0
Takao 2017	Retrosp. Cohort	Japan	646	1995 to 1996	FUP median 15.6	No ASCVD	postprandial hyperglycemia	3p MACE, Revasc	0
Svensson 2017	Prosp. Cohort	Denmark	24752	2000 to 2012	FUP median 2.6	Any CVD risk	HbA1c levels	3p MACE	1
Sharma 2017	Prosp. Cohort	Multinational	14671	2008 to 2012	FUP median 3	ASCVD	HbA1C; Age; BMI; Systolic blood pressure; History of cerebrovascular disease; History of PCI; NYHA class (heart failure); Sex; eGFR	CVM	1
Saulnier 2017	Prosp. Cohort	France	1439	2002 to 2012	FUP median 5.7	No ASCVD	Urinary sodium concentration	CVM	0
Radholm 2017	Prosp. Cohort	Sweden	635	2005 to 2010	FUP median 7.1	No ASCVD with Mod. CVD risk	sagital abdominal diameter (SAD)	3p MACE	0
Li 2017	Prosp. Cohort	China	320	2012 to 2012	FUP mean 2	Any CVD risk	pregnancyassociated plasma proteinA (PAPPA)	3p MACE	0
Lee 2017	Prosp. Cohort	Korea	933	2006 to 2010	FUP mean 5.5	No ASCVD	Coronary computed tomography angiography (CCTA)	CHD, Revasc, ACM	0
Hong 2017	Prosp. Cohort	China	328	2011 to 2012	FUP mean 1	No ASCVD with High CVD risk	non-fasting remnant cholesterol	CHD, CVM, Revasc	0
Celis-Morales 2017	Prosp. Cohort	United Kingdom	13373	2007 to 2010	FUP median 4.9	Any CVD risk	Grip strength	CHD, CVM	0
Fadini 2017	Retrosp. Cohort	Italy	187	2004 to 2014	FUP median 6.1	No ASCVD	CD34+ and CD34+CD133+ stem cells	3p MACE	0
Chang 2018	Prosp. Cohort	Taiwan	1968	2017 to 2018	FUP mean 1.225	No ASCVD with Mod. CVD risk	First Harmonic (C1) of Radial Pulse	CHD, CVM, HF	0
Velho 2018	Prosp. Cohort	France	2521	2002 to 2011	FUP median 5	Nephropathy	Plasma copeptin	CHD, CVM, Revasc, HF	0
Tobias 2018	Retrosp. Cohort	United States	27041	1993 to 2004	FUP mean 18.6	No ASCVD	branched-chain amino acids (BCAAs; isoleucine, leucine, and valine)	CHD, Stroke	0
Thomas 2018	Retrosp. Case-control	Multinational	3766	2001 to 2003	FUP median 5	Any CVD risk	Plasma 8-OH-Deoxyguanosine (8-oxo-20 -dG)	CVM	0
Yun 2018	Prosp. Cohort	South Korea	578	2000 to 2008	FUP mean 2.3	No ASCVD	Cardiac autonomic neuropathy (CAN)	CHD, Stroke	0
Yu 2018	Prosp. Cohort	United Kingdom	4704	2008 to 2009	FUP mean 2	Any CVD risk	Total cholesterol to HDL cholesterol ratio (TC/HDL)	CHD, Stroke, PAD	1
Seferovic 2018	Prosp. Cohort	Multinational	6068	2010 to 2013	FUP median 2.1	Any CVD risk	Neuropathy; Retinopathy; Longer diabetes duration	CHD	1
Scirica 2018	Prosp. Cohort	Multinational	15760	2010 to 2013	FUP median 2.1	Est. ASCVD or High CVD risk	Urinary albumin to creatinine ratio (UACR)	3p MACE, HF	1
Savonitto 2018	Prosp. Cohort	Multinational	7226	2010 to 2012	FUP median 2	No ASCVD	glycated haemoglobin; age; Lack of coronary revascularization; N-terminal pro-type natriuretic peptide (NT-proBNP); haemoglobin; heart rate	CVM	0
RotbainCurovic 2018	Prosp. Cohort	Denmark	200	2007 to 2008	FUP mean 6.1	Est. ASCVD	Urinary levels of kidney injury molecule 1 (u-KIM-1); Urinary levels of neutrophil gelatinase-associated lipocalin (u-NGAL)	3p MACE, HF, ACM	0
Sakai 2018	Retrosp. Cohort	Japan	345	2003 to 2011	FUP mean 5	Est. ASCVD	small dense LDL (sdLDL)	3p MACE, Revasc, HF	0
Oellgaard 2018	Prosp. Cohort	Denmark	151	from 1993	FUP mean 19	Nephropathy	urinary proteomics (CAD238, ACSP and ACSP75)	3p MACE, Revasc, PAD	0
Novo-RodrÃguez 2018	Retrosp. Case-control	Spain	130	2006 to 2007	FUP mean 7	Any CVD risk	Circulating levels of sclerostin	CVM	0
Rawshani 2018	Prosp. Cohort	Sweden	271174	1998 to 2012	FUP median 5.7	No ASCVD	A1c>7, SBP>140 or DBP>80, albuminuria, smoking, LDL >=2.5	CHD, Stroke	0
Rasmussen 2018	Prosp. Cohort	Denmark	198	2007 to 2008	FUP median 6.5	Any CVD risk	serum PRO-C (S-PRO-C6)	3p MACE, HF	0
Kim 2018	Prosp. Cohort	Korea	1302	2003 to 2004	FUP mean 11.1	Any CVD risk	Hemoglobin glycation index (HGI)	CHD, Stroke	0
Keller 2018	Prosp. Cohort	Germany	1034	1998 to 2002	FUP median 4.04	Any CVD risk	Cardiac troponin T (TnT)	3p MACE	0
Jin 2018	Retrosp. Case-control	China	1282	2011 to 2014	FUP mean NR	Any CVD risk	Haemoglobin glycation index (HGI); Triglyceride glucose (TyG) index	3p MACE, Revasc, Angina	0
Hunt 2018	Prosp. Cohort	United States	952	2000 to 2003	FUP median 1.94	Any CVD risk	Connective tissue growth factor (CTGF/CCN2)	3p MACE, HF, PAD	0
Hu 2018	Retrosp. Cohort	China	438	2012 to 2013	FUP mean 3	No ASCVD with Mod. CVD risk	Platelet distribution width (PDW)	CHD, Revasc	0
Jha 2018	Prosp. Cohort	India	122	2017 to 2017	FUP median 0.5	Any CVD risk	soluble ST2 (sST2)	CHD, Stroke, Angina	0
Jeevarethinam 2018	Prosp. Cohort	United Kingdom	259	2006 to 2010	FUP mean 1.9	No ASCVD with Mod. CVD risk	Carotid intima-media thickness (IMT)	CHD, Stroke, Revasc, ACM	0
Eguchi 2018	Prosp. Cohort	Japan	4308	2005 to 2012	FUP mean 4	Est. ASCVD or High CVD risk	Home systolic blood pressure (SBP)	3p MACE, PAD	1
Cha 2018	Prosp. Cohort	South Korea	508	2009 to 2010	FUP median 7.8	No ASCVD	Heart rate variability (HRV)	CHD, Stroke	0
Cardoso 2018	Prosp. Cohort	Brazil	654	2004 to 2008	FUP median 9.3	Est. ASCVD or High CVD risk	Glycemic variability (fasting glycemia and A1C standard deviation)	3p MACE, ACM	0
Fadini 2018	Retrosp. Cohort	Italy	100	2011 to 2012	FUP median 5.6	Any CVD risk	p66Shc gene expression in PBMCs	3p MACE	0
Apperloo 2018	Retrosp. Cohort	Netherlands	1600	2007 to 2013	FUP median 4.4	No ASCVD	Albuminuria (urinary albumin creatinine ratio [UACR]); systolic blood pressure (SBP)	CHD, Stroke, Revasc	1
Bell 2018	Retrosp. Cohort	Sweden	9855	1999 to 2009	FUP median 4	No ASCVD with Mod. CVD risk	Blood pressure variability (BPV)	CVM	0
Cournot 2018	Prosp. Cohort	France	1467	2002 to 2011	FUP median 5.33	Any CVD risk	Redox biomarkers (Advanced oxidation protein products, oxidative hemolysis inhibition assay, ischemia-modified albumin, and total reductive capacity of plasma)	3p MACE	0
Colombo 2018	Prosp. Cohort	United Kingdom	2105	1997 to 2001	FUP median 2.1	No ASCVD with High CVD risk	Apolipoprotein CIII; NT-proBNP	CHD, Stroke	0
Tian 2019	Retrosp. Cohort	China	164	2011 to 2012	FUP median 5	No ASCVD	coronary computed tomography angiography (CTA)	CHD, CVM, Revasc, Angina	0
Venuraju 2019	Prosp. Cohort	United Kingdom	259	2012 to NR	FUP median 1.9	No ASCVD	Diabetes duration; Coronary artery calcium score (CAC)	CHD, Revasc, ACM	0
Østergaard 2019	Prosp. Cohort	Netherlands	1910	1996 to 2015	FUP median 9.6	Est. ASCVD	hemoglobin glycation index (HGI)	3p MACE, HF	0
Zhou 2019	Prosp. Cohort	China	1332	2011 to 2012	FUP median 4.3	Any CVD risk	proliferative diabetic retinopathy (PDR)	CHD	1
Yang 2019	Prosp. Cohort	China	3009	2008 to 2009	FUP mean 8	No ASCVD	Neck circumference	3p MACE, Revasc, HF, Angina	0
Wong 2019	Prosp. Cohort	China	2275	2003 to 2014	FUP median 4.25	Est. ASCVD	B-type natriuretic peptide (BNP); High-sensitivity troponin I (hs-TnI)	3p MACE, PAD	0
Yeboah 2019	Prosp. Cohort	United States	10251	2001 to 2005	FUP mean 3.7	Est. ASCVD or High CVD risk	Body weight variability	3p MACE	0
Smáradóttir 2019	Prosp. Cohort	Multinational	575	1996 to 2003	FUP mean 2.5	Est. ASCVD	insulin-like growth factor binding protein-1 (IGFBP-1); Copeptin	3p MACE	0
Siddique 2019	Prosp. Cohort	Multinational	2176	2001 to 2005	FUP mean 4.3	ASCVD	urine albumin– creatinine ratio (uACR)	CHD, Stroke, ACM	1
Rørth 2019	Prosp. Cohort	Multinational	759	2009 to 2012	FUP median 2.25	Est. ASCVD	N-terminal pro B-type natriuretic peptide (NT-proBNP); high-sensitive troponin T (hs-TnT)	CHD, CVM, HF, ACM	0
Rozing 2019	Prosp. Cohort	Denmark	494	1989 to 1991	FUP mean 13	Est. ASCVD	Changes in HbA1C during first 6 yrs after diagnosis	3p MACE, PAD, ACM	0
Roumeliotis 2019	Prosp. Cohort	Greece	142	2008 to 2015	FUP mean 7	Est. ASCVD	Carotid intima-media thickness (cIMT)	CHD, Stroke, PAD	0
Raghavan 2019	Retrosp. Cohort	United States	329624	2002 to 2003	FUP mean 8	Any CVD risk	HbA1C	CVM	1
Lin 2019	Retrosp. Cohort	Taiwan	446	2005 to 2007	FUP mean 5.8	Any CVD risk	ankle brachial index (ABI); Interarm systolic blood pressure difference (IASBPD)	CHD, Stroke, Revasc, PAD, ACM	0
Lim 2019	Prosp. Cohort	China	2008	2012 to 2013	FUP mean 2.3	Any CVD risk	SUDOSCAN (electrochemical skin conductance test for sudomotor dysfunction)	CHD, Stroke, PAD, Renal	0
Liao 2019	Prosp. Cohort	Taiwan	2324	2017 to 2019	FUP mean 1.8	Any CVD risk	fourth harmonic amplitude of the radial pulse wave (C4CV)	CHD, Stroke, Revasc, Angina	0
deVries 2019	Prosp. Cohort	Netherlands	1265	2003 to 2017	FUP median 6.4	Est. ASCVD or High CVD risk	Plasma thyroid-stimulating hormone (TSH) level	3p MACE, ACM	0
Chang 2019	Retrosp. Cohort	Taiwan	452	2005 to 2007	FUP mean 5.8	Any CVD risk	Upstroke time per cardiac cycle (UTCC)	CHD, Stroke, Revasc, PAD, ACM	0
Cardoso 2019	Prosp. Cohort	Brazil	478	2004 to 2008	FUP median 10.8	Est. ASCVD or High CVD risk	Ultrasonographic parameters of carotid atherosclerosis, intima-media thickness (CIMT) and plaques	3p MACE, Revasc, HF, PAD	0
Halon 2019	Retrosp. Cohort	Canada, Israel	630	NR	FUP mean 9.2	Est. ASCVD or High CVD risk	Computed tomography angiography (CTA) plaque morphology	CHD	0
Cardona 2019	Prosp. Cohort	United States, Canada	330	1999 to 2005	FUP mean 4.7	No ASCVD with High CVD risk	trimethylamine N-oxide (TMAO)	3p MACE, Revasc	0
Anyanwagu 2019	Retrosp. Cohort	United Kingdom	11074	2006 to 2014	NR	Nephropathy	Overt albuminuria (urinary albumin-creatinine ratio [ACR]	3p MACE	1
Bonito 2019	Prosp. Cohort	Portugal	78	2010 to 2018	NR	No ASCVD with DKD	Resistin	CHD	0
Berkelmans 2019	Prosp. Cohort	Multinational	389366	2002 to 2012	FUP mean 10	No ASCVD	HbA1C; Macroalbuminuria; BMI; systolic PB; History of CVD; Male sex; Diabetes duration; Insulin therapy; eGFR (mL/min/1.73 m2); non-HDL-c; Current smoking	3p MACE	1
Church 2019	Prosp. Cohort	New Zealand	44416	2002 to 2015	FUP mean 5.4	No ASCVD	eGFR	CHD, Stroke, HF, Angina, PAD	1
Massardo 2020	Prosp. Cohort	Chile	40	2008 to 2010	FUP mean 9.9	No ASCVD	QT interval (QTc)	CVM	0
Lorenzo-Almorós 2020	Prosp. Cohort	Spain	232	2006 to 2014	NR	Est. ASCVD	Plasma levels of Galectin-3	CHD, Stroke	0
Cheng 2020	Retrosp. Cohort	Hong Kong	5349	1995 to 2017	FUP mean 13.4	Any CVD risk	Relative leukocyte telemore length	CHD, Stroke, HF, PAD	0
Vavruch 2020	Prosp. Cohort	Sweden	661	2005 to 2008	FUP mean 7.8	Any CVD risk	adipocyte fatty acid binding protein (A-FABP); leptin	3p MACE	0
Zhao 2020	Retrosp. Cohort	China	798	2015 to 2015	FUP mean 3	Est. ASCVD	triglycerideglucose index (TyG index)	CHD, Revasc, ACM	0
Soejima 2020	Prosp. Cohort	Japan	2494	2002 to 2008	FUP median 10.3	No ASCVD	Proteinuria	3p MACE, Angina, PAD	1
Shin 2020	Prosp. Cohort	Multinational	4091	2010 to 2013	FUP median 2.1	Est. ASCVD	A1C; Left ventricular ejection fraction (LVEF)	CVM, HF	0
Sharma 2020	Prosp. Cohort	Multinational	5154	2009 to 2013	FUP median 1.6	Est. ASCVD	NT-proBNP; growth-differentiation-factor-15 (GDF-15); galectin-3 (Gal-3); adiponectin; high-sensitivity troponin I	3p MACE, HF	0
Pagidipati 2020	Prosp. Cohort	Multinational	14534	from 2008	FUP median 3	Clearly defined	Overweight/obesity	3p MACE, Angina	1
Oshima 2020	Retrosp. Cohort	Multinational	4401	2014 to 2017	FUP median 2.6	Nephropathy	albuminuria	3p MACE, HF	1
Ong 2020	Prosp. Cohort	Australia	2000	1998 to 2000	FUP mean 5	Est. ASCVD or High CVD risk	plasma adipocyte-fatty acid binding protein lipocalin 2 (A-FABP); lipocalin 2 (LCN2)	3p MACE, Revasc	0
Qin 2020	Prosp. Cohort	China	2356	2014 to 2014	FUP median 3.96	Any CVD risk	atherogenic index of plasma (AIP)	3p MACE, Revasc	0
Nam 2020	Prosp. Cohort	Korea	624237	2009 to 2010	FUP mean 7.6	Any CVD risk	body weight variability	CHD, Stroke, ACM	0
Moosaie 2020	Retrosp. Case-control	Iran	1202	2014 to 2019	FUP median 5	No ASCVD	Apo B; Apo B/Apo A1 ratio; Apo A1; Lipoprotein (Lp (a)	CHD, Revasc, Angina	0
Koo 2020	Prosp. Cohort	Korea	149	NR	FUP median 4.14	No ASCVD	Peripheral arterial endothelial dysfunction assessed using reactive hyperemia-peripheral arterial tonometry (RH-PAT)	3p MACE	0
Lapin 2020	Retrosp. Cohort	United States	43945	2009 to 2016	FUP median 3.1	Any CVD risk	Painful diabetic peripheral neuropathy (DPN)	CHD, Stroke, PAD	1
Drinkwater 2020	Prosp. Cohort	Australia	1473	2008 to 2011	FUP mean 6.6	Any CVD risk	Diabetic retinopathy (DR)	CHD, Stroke	1
Chen 2020	Prosp. Cohort	China	733	2008 to 2017	FUP median 8	No ASCVD	A1C; Systolic blood pressure (SBP); Triglycerides	3p MACE	0
Ceriello 2020	Prosp. Cohort	Multinational	7020	2010 to 2013	FUP median 3.1	Est. ASCVD	HbA1C variability	3p MACE	0
Carlsson 2020	Prosp. Cohort	Sweden	813	2005 to 2008	FUP median 7.9	Nephropathy	Growth differentiation factor 15 (GDF-15)	CHD, Stroke	0
Cardoso 2020	Prosp. Cohort	Brazil	632	2004 to 2008	FUP median 11.3	Est. ASCVD or High CVD risk	Visit-to-visit blood pressure variability (BP-VVV)	3p MACE, ACM	0
Biscetti 2020	Prosp. Cohort	Italy	207	2018 to 2019	FUP mean 1	Est. ASCVD	Omentin-1	3p MACE	0
Backhaus 2020	Prosp. Cohort	Germany	288	2008 to 2011	FUP mean 1	Est. ASCVD	Killip classification; Global Longitudinal Strain for LV Function	3p MACE	0
Cui 2020	Prosp. Cohort	China	3149	2016 to 2019	FUP mean 1	Est. ASCVD or High CVD risk	PARP (poly[ADP-ribose]polymerase) activation in circulating leukocytes	3p MACE, Revasc, ACM	0
Venuraju 2021	Retrosp. Cohort	United Kingdom	221	2012 to NR	FUP mean 1.9	Any CVD risk	Epicardial fat volume (computed tomography coronary angiogram)	CHD, Revasc, ACM	0
Djaileb 2021	Prosp. Cohort	France	168	2007 to 2010	FUP median 4.6	No ASCVD with High CVD risk	Stress myocardial perfusion entropy (MPE) quantified from SPECT myocardial perfusion images	CHD, CVM, Revasc, Angina	0
Legend:
NR, not reported;
Prosp. Cohort, prospective chort;
Retrosp. Cohort, retrospective cohort;
Retrosp. Case-control, retrospective case-control cohort;
Est. ASCVD, established atherosclerotic cardiovascular disease;
Est. ASCVD or High CVD risk, established atherosclerotic cardiovascular disease or high cardiovascular disease risk;
No ASCVD with Mod. CVD risk, no atherosclerotic cardiovascular disease with moderate cardiovascular disease risk;
DKD, diabetic kidney disease;
3p MACE, 3-point major adverse cardiovascular events;
Revasc, revascularization;
HF, heart failure;
CHD, coronary heart disease;
PAD, peripheral artery disease;
CVM, cardiovascular mortality;
ACM, all-cause mortality
