# Supplementary material for: Precision prognostics for cardiovascular disease in Type 2 diabetes: a systematic review and meta-analysis
Source: Commun Med (Lond). 2024 Jan 22;4:11. doi: 10.1038/s43856-023-00429-z (PMC10803333; doi:10.1038/s43856-023-00429-z)
Supplement: Supplementary file 4 — Supplemental Data 2 [file 43856_2023_429_MOESM4_ESM.xlsx]

## Sheet: ST6
Supplemental Data 2. Included 48 genetic markers studies.
Legend is reported at the bottom of the table
Study	Design	Country	No. of participant	Enrollment year	Follow-up (years)	Study Population	Gene(s) locus(i)	Variant(s)	Outcome
Keavney 1995	Prosp. Cohort	United Kingdom	326	from 1989	NR	Any CVD risk	ACE	(I/D) polymorphism	CHD
Hong Huang 1998	Prosp. Cohort	Finland	83	1985-1988	FUP 9.1	Any CVD Risk	ACE	(I/D) polymorphism	CHD
Heijmans 2000	Prosp. Cohort	Netherlands	72	up to 1986	FUP 10	Elderly	PON	Met-55/Leu; Gln-192/Arg	CVM
Levy 2002	Retrosp. Case-control	United States	412	1989 to 1992	FUP median 6	Any CVD risk	Haptoglobin	Haptoglobin phenotype	CHD
Bernard 2004	Prosp. Cohort	France	212	1994 to 1997	FUP mean 5	No ASCVD	APOB	XbA1	3p MACE, Angina
Doney 2005a	Prosp. Cohort	United Kingdom	2015	1995 to 2004	FUP mean 3.1	Any CVD risk	GSTT1; GSTP1; GSTM1	GSTT1 null; Ile105Val; 15-kb deletion	3p MACE
Bager 2005	Prosp. Cohort	Germany	225	1999 to 2000	FUP mean 4.3	Enr. High CVD risk	RANTES	In1.1T/C (rs2280789); G-403A (rs2107538)	CVM
Lu Qi 2005	Prosp. Cohort	United States	879	1993 to 1999	NR	No CVD risk	APM1	G276T	3p MACE, Revasc
Zhang 2005	Prosp. Cohort	United States	220	1986 to 2000	NR	No CVD risk	LIPC	514 C to T	CHD
Wang 2005	Prosp. Cohort	Hong Kong	1281	from 1995	FUP mean 3.4	Any CVD risk	ACE	(I/D) polymorphism	3p MACE, Revasc, PAD
Doney 2005	Prosp. Cohort	United Kingdom	1810	2009 to 2011	FUP mean 4.13	Any CVD risk	PPARA (PPAR-alpha)	L162V variant; C2528G variant	CHD, ACM
Porchay-Baldarelli 2007	Prosp. Cohort	France	3124	1987 to 1987	FUP mean 4	Enr. High CVD risk	CETP	CETP TaqIB Polymorphism	CHD
Odeberg 2008	Prosp. Cohort	Sweden	403	1992 to 1993	NR	Any CVD risk	NOS3 (eNOS)	Asp 298 polymorphism	CHD
Hadjadj 2008	Prosp. Cohort	France	3126	NR	FUP 4	Enr. High CVD risk	ACE	(I/D) polymorphism	3p MACE, ACM, Renal
So 2008	Prosp. Cohort	Hong Kong	1074	1995 to 1998	FUP median 8.4	No ASCVD	ALR2	C-106T; 5'-(CA) microsatellite	3p MACE
Doney 2009	Prosp. Cohort	United Kingdom	4897	1997 to 2006	FUP mean 3.6	Any CVD risk	FTO	rs9939609	CHD
Porchay-Baldérelli 2009	Prosp. Cohort	Austria, Belgium	3129	NR	FUP 4	DKD	ABCA1	R219K; R1587K; (+)69C&gt; T	CHD
Winkler 2010	Prosp. Cohort	Germany	1255	NR	FUP mean 3.71	No CVD	ApoE	ApoE4	3p MACE
Poon 2010	Prosp. Cohort	China	219	1987 to 1987	FUP mean 5.3	DKD	B1AR	Arg389Gly	3p MACE, Revasc, Angina, PAD, Renal
Wang 2010	Prosp. Cohort	Hong Kong	1297	1994 to 1998	FUP median 8.3	No ASCVD	SCYA11 (Eotaxin); PON2; ADRB3	Ala23Thr; Ser311Cys; Trp64Arg; Ala23Thr, Ser311Cys, Trp64Arg	CHD
Russo 2011	Prosp. Cohort	Italy	216	NR	FUP mean 5.4	Any CVD risk	MTHFR	C677T polymorphism	CHD, Stroke, Revasc, PAD
Qi 2011	Retrosp. Case-control	United States	2506	up to 2006	NR	Any CVD risk	GRS for CAD	5 SNP-based GRS	CHD
Lu 2011	Prosp. Cohort	Taiwan	309	2006 to 2009	FUP median 2.35	Enr. High CVD risk	DDAH1	rs233112, rs1498373, rs1498374, rs587843, rs1403956, rs1241321	3p MACE
Hoffmann 2011	Prosp. Cohort	Germany	1232	2011 to 2012	FUP median 4	on dialysis	KIF6	Trp719Arg genotypes (rs20455)	3p MACE, ACM
Bacci 2011	Prosp. Cohort	Italy	330	2001 to 2008	FUP mean 3.1	Est. ASCVD	ENPP1	K121Q (rs1044498)	3p MACE
Ho 2012	Prosp. Cohort	Hong Kong	1417	1995 to 2002	FUP mean 10.6	No ASCVD	HNF4A; ADIPOQ; PPARG	rs1884614; rs1063539; Pro12Ala (rs1801282)	CHD
Qi 2012	Prosp. Cohort	United States	2308	1989 to 1999	FUP 12-16	Any CVD risk	LPA genotype score; LPA	5 SNP Genetic Score; rs783147; rs6935921; rs6919346; rs2048327; rs12214416; rs10455872	3p MACE
Neves AL 2012	Prosp. Cohort	France	3744	NR	FUP 10	DKD	SOD1	rs9974610; rs2173962; rs2070424; rs202449; rs17880135; rs10432782; rs1041740/ rs17880196	3p MACE
Kuricova¡ 2013	Prosp. Cohort	Czech Republic	311	2002 to 2007	FUP median 3.2	Any CVD risk	NOS3 (eNOS)	894G&gt; T (rs1799983)	3p MACE, Revasc, PAD
Qi 2013	Prosp. Cohort	United States	2310	up to 2006	NR	No ASCVD	GLUL	rs10911021	CHD
Ferrarezi 2013	Prosp. Cohort	France	3137	NR	FUP mean 4.4	CVD risk	VDR	rs7975232; rs731236; rs1544410	CHD, Revasc
Cox 2014	Prosp. Cohort	United States	699	1998 to 2005	FUP mean 8.4	Any CVD risk	GRS for CAD	30 SNP-based GRS	CVM
Katakami 2014	Prosp. Cohort	Japan	1977	2005 to 2005	FUP median 7.5	No ASCVD	pro-oxidant gene risk score; SOD2; NOS3 (eNOS); MPO; GCLM; CYBA	Val16Ala, C-588T, G894T, C242T, G-463A; Val16Ala; G894T; G-463A; C-588T; C242T	CHD
PYK Poon · 2014	Prosp. Cohort	China	347	NR	FUP mean 3.3	ESRD	HSPA1B	A+1267G	CHD, HF
Alkhalaf 2015	Prosp. Cohort	Netherlands	871	1998 to 1999	FUP median 9.5	Any CVD risk	CNDP1	5-leucine repeat (5L5L)	CVM
Mccaffery 2015	Prosp. Cohort	United States	4016	2001 to 2004	FUP median 9.6	Any CVD risk	GRS for CAD	153 SNP-based GRS	3p MACE, Angina
Mohammedi 2015	Prosp. Cohort	Belgium, France	3137	NR	FUP median 4.7	DKD	SOD3	rs758946; rs2284659; rs17552548	CHD, CVM
Ortega Moreno 2016	Prosp. Cohort	Italy	368	2001 to 2008	FUP mean 5.4	Est. ASCVD	ADIPOQ	rs822354	CVM
Huggins 2016	Prosp. Cohort	United States	3845	2001-2004	FUP median 9.6	No ASCVD	GLUL	rs10911021	3p MACE, Angina
Baeney 2016	Prosp. Cohort	United Kingdom	6531	NR	FUP median 10	No ASCVD	GLUL	rs10911021	CHD
Roumeliotis 2017	Prosp. Cohort	Greece	142	2008 to 2015	FUP mean 4.2	DKD	MGP	MGP T-138C polymorphism	CVM, Renal
Morieri 2018	Prosp. Cohort	Canada, United States	7291	2001 to 2005	FUP mean 4.7	Enr. High CVD risk	GRS for CAD	204 SNP (160 loci)-based GRS	3p MACE
Roumeliotis 2018	Prosp. Cohort	Greece	145	2008 to 2008	FUP mean 7	CVD risk	ALOX12	rs14309	3p MACE, PAD
Valoti 2019	Prosp. Cohort	Italy	1158	NR	FUP median 5	High CVD risk	CFH	p.Glu936Asp (c.2808G&gt; T)	3p MACE, Revasc, HF, Angina
Satirapoj 2019	Prosp. Cohort	Thailand	422	2011 to 2015	FUP median 5	Any CVD risk	TCFL7; PPARG	rs7903146; Pro12Ala (rs1801282)	CHD
Tan 2020	Prosp. Cohort	United Kingdom	13655	2006 to 2010	FUP mean 6.8	Any CVD risk	MTNR1B	rs10830963	CHD
He 2021	Prosp. Cohort	China	2500	2016 to 2018	NR (<3)	no ASCVD	ALDH2	rs671	3p MACE
Watson 2021	Prosp. Cohort	Ireland	498	2005 to 2011	FUP 3.5	Any CVD risk	MMP-9	rs3918242	CHD
Legend:
NR, not reported;
Prosp. Cohort, prospective chort;
Retrosp. Cohort, retrospective cohort;
Prosp. from RCT, prospective cohort from randomized clinical trial;
Est. ASCVD, established atherosclerotic cardiovascular disease;
Enr. High CVD risk, enrolled in high cardiovascular disease risk;
DKD, diabetic kidney disease;
3p MACE, 3-point major adverse cardiovascular events;
Revasc, revascularization;
HF, heart failure;
CHD, coronary heart disease;
PAD, peripheral artery disease;
CVM, cardiovascular mortality;
ACM, all-cause mortality
