# Supplementary material for: Precision prognostics for cardiovascular disease in Type 2 diabetes: a systematic review and meta-analysis
Source: Commun Med (Lond). 2024 Jan 22;4:11. doi: 10.1038/s43856-023-00429-z (PMC10803333; doi:10.1038/s43856-023-00429-z)
Supplement: Supplementary file 5 — Supplemental Data 3 [file 43856_2023_429_MOESM5_ESM.xlsx]

## Sheet: ST7
Supplemental Data 3. Included 47 risk score studies.
Legend is reported at the bottom of the table
Study	Design	Country	No. of participant	Enrollment year	Follow-up (years)	Study Population	Exposure(s)	Outcome
Stevens 2001	Prosp. Cohort	United Kingdom	4540	1977 to 1997	FUP mean 10.4	No ASCVD	Risk score (Age at diabetes diagnosis), duration of diabetes, sex, ethnicity, smoking status, atrial fibrillation, systolic blood pressure, total cholesterol, HDL cholesterol, A1C	CHD
Folsom 2003	Prosp. Cohort	United States	1500	1987 to 1989	FUP median 10.2	Without ASCVD	Risk score (age, race, total cholesterol, HDL cholesterol, systolic blood pressure, use of antihypertensive medication, smoking status, BMI, waist-to-hip ratio, lipoprotein (a), albumin, creatinine, fibrinogen, factor VIII, WBC, Keys score, sport activity index, LVH, and IMT)	CHD, CVM, Revasc
Clarke 2004	Prosp. Cohort	United Kingdom	5102	1977 to 1997	NR	No ASCVD	Risk score (age, sex, ethnicity, A1C, systolic blood pressure, total:HDL cholesterol, ischemic heart disease, CHF)	CHD
Guzder 2005	Prosp. Cohort	United Kingdom	428	1996 to 1998	FUP median 4.2	No CVD	Framingham equation; The United Kingdom Prospective Diabetes Study (UKPDS) risk engine	CHD, Stroke, HF, Angina, PAD
Donnan 2006	Prosp. Cohort	United Kingdom	4569	1995 to 2004	FUP median 4.1	No ASCVD	Diabetes Audit and Research in Tayside, Scotland (DARTS), database risk score; The Salford Diabetes Information System (DIS) risk score	CHD, CVM
Cederholm 2008	Prosp. Cohort	Sweden	11646	1998 to 2003	FUP mean 5.64	No CVD	Swedish National Diabetes Register (NDR) CVD risk score; UKPDS risk score	CHD
Yang 2008	Prosp. Cohort	China	7067	1995 to 2005	FUP median 5.4	Without ASCVD	Risk score (age, sex, smoking, duration of diabetes, eGFR, spot urinary albumin-creatinine ratio, non-HDL cholesterol).	CHD
vanderHeijden 2009	Prosp. Cohort	Netherlands	125	1989 to 2000	FUP mean 10	No ASCVD	Systematic Coronary Risk Evaluation (SCORE); Framingham risk score (FRS); UK Prospective Diabetes Study (UKPDS) risk function	CHD
Davis 2009	Prosp. Cohort	Multinational	815	1993 to 1996	FUP mean 5	Est. ASCVD or High CVD risk	FRS; UKPDS CV risk score	CHD
Simmons 2009	Prosp. Cohort	United States	10137	1993-1998	FUP median 10.1	Without CVD	UKPDS Risk Engine (version 3) and the Framingham risk equations (2008)	3p MACE, PAD
Elley 2010	Prosp. Cohort	New Zealand	36127	2000 to 2006	FUP median 3.9	No CVD	Diabetes Cohort Study (DCS) Risk Score; Framingham risk Score; UKPDS risk Score	CHD, Stroke, PAD
Davis 2010	Prosp. Cohort	Australia	1240	1993 to 1996	NR	No CVD	Busselton Health Study (BHS) risk score; Fremantle Diabetes Study(FDS) risk score	3p MACE
Kengne 2010	Prosp. Cohort	Multinational	11140	2001 to 2007	FUP mean 5	Without ASCVD	Validation of FRS and UKPDS scores in ADVANCE cohort	CHD, Stroke, Revasc, Angina
Rossi 2011	Prosp. Cohort	Italy	5181	2006 to 2007	FUP median 2.3	Est. ASCVD or High CVD risk	Quality of care scoring: Includes A1c, BP, no of lipid measurements/year, LDL, macroalb measurements/year, tx with ACEI/ARB if MA present	3p MACE, Revasc, Angina
Kengne 2011	Prosp. Cohort	Multinational	7168	1999 to 2001	FUP mean 4.5	No ASCVD	ADVANCE risk equation	3p MACE
Zethelius 2011	Prosp. Cohort	Sweden	24288	2002 to 2007	FUP mean 5	With or without ASCVD	Risk score (age at diabetes onset, diabetes duration, TC:HDL, A1C, SBP, BMI, sex, smoker, microalbuminuria, macroalbuminuria, atrial fibrillation, previous CVD)	CHD
van Dieren 2011	Prosp. Cohort	Netherlands, Germany	1662	1993 to 1998	FUP mean 8	Without ASCVD	Validation of UKDPS risk score in EPIC-NL and EPIC-Potsdam cohorts	CHD, Stroke
Yoshida 2012	Retrosp. Cohort	Japan	783	2003 to 2005	FUP mean 5.46	No ASCVD	Carotid IMT + Framingham Risk Score (FRS)	3p MACE, Angina
Yang 2013	Prosp. Cohort	Multinational	39585	2004 to 2006	NR	With or without CVD	modified UKPDS risk engine	3p MACE
Wells 2013	Prosp. Cohort	United States	23906	1998 to 2006	FUP median 1.2	No ASCVD	A risk score for CHD	CHD
Tanaka 2013	Prosp. Cohort	Japan	1748	1996 to 2000	FUP median 7.2	No CVD	The Japan Diabetes Complications Study/the Japanese Elderly Diabetes Intervention Trial risk engine	CVM, Stroke, Renal
Hayes 2013	Prosp. Cohort	United Kingdom	5102	1977 to 2007	FUP median 17.6	No ASCVD	Risk score (age, duration of diabetes, sex, ethnicity, smoker, systolic blood pressure, A1C, LDL, HDL, BMI, eGFR, heart rate, atrial fibrillation, PVD, albuminuria, hemoglobin, white blood cells, MI, stroke, IHD, CHF, blindness, amputation, renal failure, diabetic ulcer)	CHD
Mukamal 2013	Prosp. Cohort	United States	782	1989 to 1993	FUP mean 10	Without ASCVD	Risk score (age, smoking, systolic blood pressure, total cholesterol, HDL cholesterol, creatinine, use of glucose-lowering medications, ankle-brachial index, ECG signs of left ventricular hypertrophy, carotid IMT)	3p MACE
Cox 2014a	Prosp. Cohort	United Kingdom	4704	2011 to 2012	FUP median 2	Any CVD risk	risk score (age .=70), male, A1c +/7.4, BMI, SBP, DBP, total cholesterol, HDL, LDL)	CHD, Stroke, Angina, PAD
Yeboah 2014	Prosp. Cohort	Multinational	1343	2000 to 2003	FUP mean 8.5	No ASCVD	MESA and Heinz risk score (age, sex, SBP, DM duration, CAC)	CHD
Pinias 2014	Prosp. Cohort	Spain	777	2000 to 2000	FUP mean 8	No ASCVD	Basque Country Prospective Complications and Mortality Study risk engine (BASCORE) (Age, the ratio of non-HDL- to HDL-cholesterol, HbA1c, systolic blood pressure and smoking); The Framingham Risk Score-Regicor Study (FRS-RS); UK Prospective Diabetes Study risk engine (UKPDS-RE)	CHD, Stroke, Angina, PAD
Cox 2014	Prosp. Cohort	United States	699	1998 to 2005	FUP mean 8.4	Any CVD risk	Multi-bed vascular calcification score (coronary, carotid, abdominal vascular beds)	3p MACE
Rama­rez-Prado 2015	Prosp. Cohort	Spain	112	2010 to 2012	FUP mean 2.3	Patients at emergency department, no CVD	A novel four-year cardiovascular risk score	3p MACE, HF, Renal
McEwan 2015	Retrosp. Cohort	United Kingdom	123159	2000 to 2009	FUP mean 5.82	low- and intermediate-risk patients.	Refitted UKPDS 68 event equations	CHD
Lagani 2015	Retrosp. Cohort	United States	344	2004 to 2014	FUP mean 3.26	No ASCVD	CVD-DCCT (Cox Regression); CVD-EDIC (Accelerated Failure Model)	3p MACE, Revasc, HF, Angina
van der Leeuw 2015	Prosp. Cohort	Multinational	453, 1174 and 584	NR	NR	Without ASCVD	Validation of 10 risk models: CHS, ADVANCE, Fremantle, DCS, NDR, DCS, HKDR, DARTS, ARIC, UKPDS	CHD
Woodward 2016	Prosp. Cohort	United Kingdom	7301	2005 to 2006	FUP mean 9.9	High risk for CVD	the AD-ON global vascular risk score	3p MACE
Basu 2017	Prosp. Cohort	United States	15413	1992 to 2008	NR	Any CVD risk	Action to Control Cardiovascular Risk in Diabetes study(ACCORD) for Risk Equations for ComplicationsComplications Of type 2 Diabetes (RECODe); Diabetes Prevention Program Outcomes Study (DPPOS) CV risk socre	CHD, Stroke
Wan 2018	Retrosp. Cohort	China	137935	2010 to 2010	FUP median 5	No ASCVD	Risk engine (age, amoker, DM duration, anti-HT, isulin use, BMI, A1c, SBP, DBP, TC/HDL, LnACR, eGFR, Age interaction	3p MACE, HF
Young 2018	Retrosp. Cohort	Canada	181619	2006 to 2016	FUP median 1	Any CVD risk	risk score (age, female, baseline period, insurance type, payer type, other CVD related conditions, DM hospitalization, coagulopathy, time interval)	3p MACE
Shao 2018	Prosp. Cohort	United Kingdom	10251	from 2001	FUP median 3.7	Any CVD risk	BRAVO risk engine (A1cl, LDL, age at diagnosis, Severe hypo, white race, MI history, stroke history)	CHD
Mentz 2018	Prosp. Cohort	Multinational	14752	2010 to 2015	FUP median 3.2	WIth and wthout CVD risk	A novel risk score	3p MACE
Li 2018	Retrosp. Cohort	China, Taiwan	4275	1999 to 2003	FUP mean 8.2	Any CVD risk	quality-of-care score	CHD, Stroke, HF, PAD
Hamada 2018	Retrosp. Cohort	United Kingdom	35196	2006 to 2010	FUP mean 6	Any CVD risk	Multiple risk factor control (A1C, blood pressure, total cholesterol, smoking)	3p MACE, ACM
Basu 2018	Prosp. Cohort	United States	3301	1992 to 2008	FUP median 8.5	Any CVD risk	the Jackson Heart Study (JHS) RECODe; the Multi-Ethnic Study of Atherosclerosis (MESA)	CHD, Stroke
Read 2018	Prosp. Cohort	Scotland	181399	2004 to 2016	FUP median 5	Without ASCVD	Validation of 6 risk scores: QRISK2, ADVANCE, Cardiovascular Health Study (CHS), New Zealand Diabetes Cohort Study (NZ DCS), Fremantle Diabetes Study, and Swedish National Diabetes Register (NDR)	CHD, Stroke, Angina, PAD
Yu 2019	Prosp. Cohort	China	2282	2015 to 2016	FUP mean 2	Any CVD risk	CVD in nephropathy score (gender, age, BMI, SBP, DBP, FG, HDL, TG, INR, TSH, Mg, bili, ALT, urine protein, MCV, Hb, HCT, LDL	CVM
Quan 2019	Prosp. Cohort	China	678750	2004 to 2014	FUP mean 6.3	No ASCVD	HKU-SG risk score; JADE risk score; RECODe risk score; UKPDS risk score	CHD
Zhang 2020	Prosp. Cohort	China	3232	2008 to 2009	FUP mean 10	Any CVD risk	improved Framingham Risk Score (IFRS)	CHD, Stroke, Angina
Davis 2020	Prosp. Cohort	Australia	1551	2008 to 2011	FUP mean 5	Any CVD risk	FDS, BHS three-point and four-point conventional major adverse cardiovascular events (MACE) risk score	3p MACE, HF
Venalainen 2020	Prosp. Cohort	Multinational	4733	2005 to 2010	FUP mean 4.7	Est. ASCVD or High CVD risk	Risk score (age, CVD history, current smoking, creat, urine ACR, no of anti-HT agens, assignment to intensive tx)	3p MACE, HF
Shao 2020	Prosp. Cohort	United States	34322	2008 to 2012	NR	Any CVD risk	the Building, Relating, Assessing, and Validating Outcomes (BRAVO) risk engine	3p MACE
Legend:
NR, not reported
Prosp. Chort, prospective cohort
Retrosp. Cohort, retrospective cohort
Est. ASCVD, established atherosclerotic cardiovascular disease
3p MACE, 3-point major adverse cardiovascular events
Revasc, revascularization
HF, heart failure
CHD, coronary heart disease
PAD, peripheral artery disease
CVM, cardiovascular mortality
ACM, all-cause mortality
