# Supplementary material for: Precision prognostics for cardiovascular disease in Type 2 diabetes: a systematic review and meta-analysis
Source: Commun Med (Lond). 2024 Jan 22;4:11. doi: 10.1038/s43856-023-00429-z (PMC10803333; doi:10.1038/s43856-023-00429-z)
Supplement: Supplementary file 6 — Supplemental Data 4 [file 43856_2023_429_MOESM6_ESM.xlsx]

## Sheet: ST8
Supplemental Data 4. Summary of the results on the associations between biomarkers and CV outcomes (248 studies on overall 195 different biomarkers).
Legend is reported at the bottom of the table
Biomarker (N=195)	No of Studies Per biomarker	No. of studies with positive association	Author (Year)	Outcome	Results (Bold = Statistically significant association in any direction)
NT-proBNP	14	13	Colombo 2018	CHD, Stroke	HR 1.94 (1.54-2.45)
			Bruno 2014	CVM	HR 1.84 (1.52-2.22) (log-transformed)
			Bruno 2013	CVM	HR 1.690 (1.39-2.05) (log-transformed)
			McMurray 2011	3p MACE, HF	HR 1.30 (1.15-1.46) (log-transformed)
			Resl 2016	CHD, Stroke, HF, PAD, ACM	HR 1.17 (1.07-1.27)
			Savonitto 2018	CVM	HR 1.83 (1.61-2.1) (log-transformed)
			Sharma 2020	3p MACE, HF	HR 1.24 (1.18-1.31) (log-transformed);
					Adding NT-proBNP to clinical variable, c-statistic changed from 0.66 to 0.71;
					NRI 0.3854 (0.3037-0.4721);
					IDI 0.0877 (0.077-0.0976)
			Wolsk 2017	3p MACE, HF, ACM	CVM: c-statistic 0.83 (0.80-0.86);
					NRI 0.309 (0.217-0.369);
					IDI 0.04 (0.024-0.0630);
					MI: c-statistic 0.72 (0.67-0.74);
					NRI 0.106 (0.0570-0.1660);
					IDI 0.0080 (0.0030-0.0160)
			Wong 2019	3p MACE, PAD	C-statistic 0.67 (0.64-0.69);
					difference in AUCs over risk factor model 0.03 (p = 0.001);
					NRI 0.345 (0.238-0.451);
					IDI 0.012 (0.007-0.017)
			vonScholten 2015	3p MACE, HF	HR 1.70 (1.10-2.50)
			Scirica 2016	3p MACE, HF	C-statistic 0.72 (0.71-0.74, p <0.001);
					IDI 0.0379 (0.0321-0.0438);
					NRI 0.480 (0.410-0.550)
			Lorenzo-Almorós 2020	CHD, Stroke	HR 0.95 (0.68-1.33) per 1 SD increase
			Rørth 2019	CHD, CVM, HF, ACM	NT-proBNP in highest tertile HR 3.35 (2.19-5.11), or 4.5-fold higher risk when combined with elevated TnT ≥18 ng/ml
			Van der Leeuw 2016	3p MACE, HF, PAD	SMART cohort: change in c-statistic 0.02 (0.00-0.04) on top of base model of 0.70 (0.67-0.74);
					EPIC-NL cohort: change in c-statistic 0.02 (0.00-0.05) on top of base model of 0.69 (0.64-0.74);
					SMART NRI 0.27 (0.10-0.44);
					EPIC NRI 0.50 (0.26-0.73)
BNP	1	1	Lepojarvi 2016	CVM, HF	HR 5.90 (2.8-12.40) for BNP ≥116 ng/L;
					Adding BNP to clinical variable, c-index changed from 0.794 to 0.844; NRI 0.829 (0.512-1.146);
					IDI 0.059 (0.024-0.094, p <0.001)
NT-proBNP + MMP-3 + osteopontin	1	1	Van der Leeuw 2016	3p MACE, HF, PAD	SMART cohort: change in c-statistic 0.03 (0.01 to 0.05) on top of base model of 0.70 (0.67-0.74);
					EPIC-NL cohort: change in c-statistic 0.03 (0.00 to 0.03) on top of base model of 0.69 (0.64-0.74);
					SMART NRI 0.12 (0.03-0.21);
					EPIC NRI 0.07 (0.04-0.17)
Troponin T (TnT)	8	7	McMurray 2011	3p MACE, HF	HR 1.3 (1.15-1.46) alone or HR 1.5 (1.06-2.13) for TnT >0.028 ng/ml
			Lepojarvi 2016	CVM, HF	HR 15.5 (5.1-46.7) for hs-TnT >14 ng/ml;
					C-index 0.895 (vs 0.794 in basal models);
					NRI 0.231 (0.067-0.394);
					IDI 0.054 (0.031-0.077)
			Keller 2018	3p MACE	HR 1.35 (1.01-1.82) for hsTnT >35-55 ng/L;
					HR 1.73 (1.24-2.42) for >55-90 ng/ml,
					HR 2.1 (1.49-2.95) for hsTnT >90 ng/ml
			Everett 2015	3p MACE, ACM	HR 1.85 (1.48-2.32) for TnT ≥14 ng/ml
			Scirica 2016	3p MACE, HF	HR 1.41 (1.31-1.51) for 1 SD;
					C-statistic 0.72 (0.70-0.73) change in c-statistic -0.007 (-0.08 to -0.05); IDI 0.0285 (0.0233-0.0336);
					NRI 0.44 (0.38-0.51);
			Resl 2016	CHD, Stroke, HF, PAD, ACM	HR 1.43 (1.13-1.82, p<0.01) or HR 1.15 (1.0-1.32) with GDF-15
			Lorenzo-Almoros 2020	CHD, Stroke	HR 1.02 (0.84–1.23)
			Rørth 2019	CHD, CVM, HF, ACM	Combined elevated TnT ≥18 ng/ml and NT-proBNP in highest quartile: 4.5-fold higher risk of primary outcome.
Troponin I	3	3	Yiu 2014	3p MACE, HF	HR 2.85 (1.15-7.03) for MACE;
					HR 4.88 (1.12-21.31) for HF
			Sharma 2020	3p MACE, HF	HR 1.04 (1-1.09);
					adding troponin I to clinical variable, c-statistic changed from 0.66 to 0.68;
					NRI 0.2914 (0.2054, 0.3705);
					IDI 0.0340 (0.0283, 0.0406)
			Wong 2019	3p MACE, PAD	HR 1.75 (1.41-2.17) for TnI >14.2 pg/ml;
					NRI 0.349 (0.248-0.45);
					IDI 0.024 (0.016-0.032)
CRP	10	7	Schulze 2004	CHD, Stroke, Revasc	RR 2.62 (1.29-5.32) for Q4 vs, Q1;
					HR 2.52 (1.31-4.86) for Q3 vs. Q1;
					HR 1.51 (0.76-2.98)
			McMurray 2011	3p MACE, HF	HR 1.44 (1.23-1.69) for CRP ≥6.6 mg/L;
					HR 1.2 (1.02-1.41) for CRP >3.0 to <6.6 mg/L
			Lepojarvi 2016	CVM, HF	HR 4.6 (2.1-9.9) for hsCRP >1.6 mg/L;
					C-index 0.842 (vs 0.794);
					NRI not significant;
					IDI 0.033 (0.009-0.057, p <0.01)
			Lowe 2014	3p MACE, Renal	HR 0.95 (0.85-1.05) for log CRP - 1 SD;
					C-statistic 0.683 (0.662-0.705);
					IDI 0.0004 (-0.0017-0.0026);
					NRI 0.008 (-0.124-0.131)
			Cardoso 2016	3p MACE, ACM	3p MACE: HR 1.3 (1.09-1.55) for log CRP - 1 SD;
					HR 1.72 (1.21-2.44) for CRP ≥3.0 mg/L;
					HR 1.84 (1.19-2.83) for CRP ≥4.8 mg/L;
					CVM: HR 1.13 (0.84-1.52) for log CRP - 1 SD;
					HR 1.38 (0.77-2.46) for CRP ≥3.0 mg/L;
					HR 1.24 (0.62-2.48) for CRP ≥4.8 mg/L
			Scirica 2016	3p MACE, HF	HR 1.37 (1.2-1.56) for hscRP >3 mg/L;
					HR 1.1 (1.03-1.17) for log CRP -1 SD;
					NRI and IDI <0.20
			vonScholten 2016	3p MACE, HF	HR 1 (0.7-1.4) for logCRP - 1 SD
			Lorenzo-Almoros 2020	CHD, Stroke	HR 0.97 (0.93-1.03) per 1 SD increase
			Linnemann 2006	3p MACE, PAD, ACM	OR 5.4 (2.13-13.76)
			Van der Leeuw 2016	3p MACE, HF, PAD	SMART cohort: change in c-statistic 0.00 (-0.01 to 0.01) on top of base model of 0.70 (0.67-0.74);
					EPIC-NL cohort: change in c-statistic 0.02 (0.00 to 0.04) on top of base model of 0.69 (0.64-0.74)
Hemoglobin glycation index	2	2	JIn 2018	3p MACE, Revasc, Angina	HR 1.215 (1.046-1.411);
					C-statistic not improved
			Kim 2018	CHD, Stroke	HR 0.98 (0.63-1.51) for 2nd vs. 1st quartile;
					HR 0.90 (0.55-1.46) for 3rd vs. 1st quartile;
					HR 1.74 (1.08-2.81) for 4th vs. 1st quartile
A1C variability	6	4	Ceriello 2020	3p MACE	HR 1.97 (1.36-2.84)
			Rozing 2019	3p MACE, PAD, ACM	HR 0.82 (0.55-1.22)
			Prentice 2016	CHD, Stroke, HF, Angina, PAD, ACM	HR 1.25 (1.1-1.41) for 3rd vs. 1st quartile;
					HR 1.23 (1.07-1.42) for 4th vs. 1st quartile
			Cardoso 2018	3p MACE, ACM	HR 1.11 (0.91-1.34) per 1 SD at 12 months;
					HR 1.2 (1.0-1.44) per 1 SD at 24 months
			Bouchi 2012	CHD, Stroke, Revasc, Angina	HR 1.7 (0.96-3.0) per 1 SD;
					HR 1.48 (0.59-3.71) for 2nd vs. 1st quartile;
					HR 2.32 (0.97-5.58) for 3rd vs. 1st quartile;
					HR 3.38 (1.07-10.63) for 4th vs. 1st quartile
			Astergaard 2019	3p MACE, HF	HR 1.3 (1.07-1.57)
Fasting glucose	4	4	Wei 1998	CVM	HR 4.9 (2.3-10.3) for 4th vs. 1st/2nd quartile;
					HR 2.8 (1.3-5.9 for 3rd vs. 1st/2nd quartile
			Afsharian 2016	CHD, Stroke, HF, Angina	HR 1.4 (0.94-2.04) for FG 7.22-<10 mmol/L vs. <7.22 mmol/L;
					HR 2.31 (1.55-3.20) for FG ≥10 mmol/L vs. <7.22 mmol/L
			Abu-Lebdeh 2001	CHD	HR 1.63 (1.17-2.25) for log FG
			Niskanen 1998	CVM	Baseline variables: OR 1.13 (0.93-1.10; p=0.04) (per mmol/L)
					*note discordance between CI and p-value; 5-year fasting glucose: OR 1.16 (1.13-16.4), p = 0.02
Post-prandial or random glucose	6	5	Gasior 2008	CHD, ACM	HR 1.03 (0.98- 1.08)
			Takao 2017	3p MACE, Revasc	HR 1.13 (1.04-1.23)
			Cavalot 2006	3p MACE, Revasc, Angina, PAD	Men: HR 1.33 (0.65-2.73) for BG after breakfast;
					HR 2.12 (1.04-4.32) BG for after lunch (tertiles);
					Women: HR 0.72 (0.22-2.36) for BG after breakfast;
					HR 5.54 (1.45-21.2) for BG after lunch
			Cavalot 2011	3p MACE, Revasc, Angina, PAD	Men: HR 1.33 (0.65-2.73) for post-breakfast BG;
					HR 2.12 (1.04-4.32) for post-lunch BG (tertitles);
					Women: HR 0.72 (0.22-2.36) for post-breakfast BG;
					HR 5.54 (1.45-21.2) for post-lunch BG (tertile).
					C-statistic improved from 0.656 to 0.682, p <0.0001
			Faghihi-Kashani 2016	CHD, CVM, Angina	HR 1.09 (0.96-1.23) (tertiles)
			Strojek 2016	3p MACE, Revasc	mean time to 75% event free survival for average change in mean 2 hr BG levels after meals across visits less than or equal to -0.14 mmol/L was 43.48 weeks vs. average change more than -0.14 was 29.10 weeks.
Triglycerides	7	6	Sone 2011	CHD	HR 1.54 (1.22-1.94) (log-transformed)
			Sone 2012	CHD, Angina	HR 1.72 (1.21-2.43) (log-transformed)
			Fuller 2001	3p MACE	SRR: 1.2 (1.1-2.43) for TG >1.26 mmol/L
			Giorda 2008	CHD, Stroke, Revasc, Angina, PAD	HR 1.93 (1.1-3.4) for TG ≥ 1.69 mmol/L
			Chen 2020	3p MACE	HR 1.08 (0.99-1.11)
			Abu-Ledeh 2001	CHD	HR 1.49 (1.15-1.92) (log-transformed)
			Pintó 2007	CHD, Stroke, Angina, PAD	HR 1.648 (1.029-2.641) for TG ≥200 mg/dl
CCTA	6	5	Park 2014	CHD, CVM, Revasc	OR 14.62 (3.24-66.07) *unadjusted
			Lee 2017	CHD, Revasc, ACM	HR 1.21 (1.09-1.34) for coronary artery calcium score;
					HR 3.83 (2.45-5.98);
					C-statistic 0.788 (0.747-0.829);
					IDI 0.046 (0.02-0.072);
					NRI 0.55 (0.343-0.757) for CCTA detected obstructive CAD
			Halon 2019	CHD	HR 1.03 (1.01-1.04) for CCTA plaque volume;
					HR 1.4 (1.1-1.7) for % low density content;
					HR 2.6 (1.1-5.8) for mild plaque calcification;
					HR 8.7 (2.6-29.3) for all 3 high-risk attributes + stenosis
			Halon 2016	CHD, CVM, Angina	C-statistic 0.789 (0.728-0.85) for CCTA plaque burden + clinical risk score + CACS;
					C-statistic 0.824 (0.768-0.881) for CCTA plaque burden + clinical risk score + angiographic score;
					Categorical NRI 0.24;
					Continuous NRI 0.632;
					IDI 0.647
			Tian 2019	CHD, CVM, Revasc, Angina	HR 11.132 (1.857-66.742) for non-obstructive CAD;
					HR 7.792 (1.75-34.698) for obstructive CAD vs no CAD detected on CCTA
QT interval	7	6	Rana 2005	CVM	HR 1.0151 (1.0072-1.0231);
					c-statistic 0.71 (for QTc >475 ms)
			Linnemann 2003	CVM	OR 2.7 (1.21-6.01)
			Cardoso 2003	3p MACE, Revasc, HF, PAD	HR 1.29 (1.1-1.52) per 10 ms;
					C-statistic 0.59 (0.51-0.66) for QTc >470 ms,
					C-statistic 0.67 (0.57-0.77) for QTd >60 ms
			Bianco 2014	CVM	HR 5.1 (1.7-15.2) for QT >450 for men or >470 ms for women
			Christensen 2000	CVM	RR 1.08 (1.01-1.15) per 10 ms
			Pfister 2011	CHD, Stroke, ACM	HR 1.06 (1.03-1.09)
			Massardo 2020	CVM	OR 7.48 (0.99-56.44) for QTc control (baseline myocardial SPECT);
					OR 5.14 (0.69-38.32) for QTc control (control cholesterol);
					C-statistic 0.79;
					HR 37.58 (0.63-2227.83)
ECG abnormalities	7	7	Pfister 2011	CHD, Stroke, ACM	HR 1.13 (1.07-1.19) for heart rate (per 10/min);
					HR for RBBB and LBBB non-significant
			McMurray 2011	3p MACE, HF	HR 1.42 (1.21-1.66) for abnormal ECG
			Jimenez-Corona 2006	CVM, ACM	HR 1.22 (0.76-1.97) for CV Death with minor ECG abnl;
					HR 1.32 (0.7-2.5) for ischemic heart disease with minor ECG abnl;
					HR 1.83 (1.21-2.76) for CV Death with major ECG abnormalities;
					HR 2.12 (1.26-3.57)
			Fuller 2001	3p MACE	SRR 3.0 (2.0-4.50) for possible CHD vs. none (men);
					SRR 3.5 (2.1-6.1) for probable CHD vs. none (men);
					SRR 1.5 (1-2.3) for possible CHD vs. none (women);
					SRR 2.2 (1.2-4.1) for probable CHD vs. none (women)
			deSantiago 2007	CHD, Stroke, HF, Angina, PAD, ACM	RR 5.95 (2.29-15.47) for abnormal ECG
			Hadaegh 2012	CHD, Stroke, Angina	Men: HR 2.32 (1.29-4.16) for abnl ECG w/o CHD symptoms;
					HR 3.97 (2.27-7.02) for abnl ECG w/ CHD symptoms;
					Women: HR 1.19 (0.65-2.18) for abnl ECG w/out CHD symptoms;
					HR 1.92 (1.02-3.62) for abnl ECG w/ CHD symptoms
			Burgess 2010	CHD	HR 4.55 (2.90-7.13) for those with silent MI, which was similar to risk for those with clinical MI;
					HR 4.51 (3.08-6.61) for outcome of future CVD event.
Coronary artery calcium score (CACS)	6	6	Lau 2012	3p MACE, Revasc, PAD	HR 27.11 (3.6-218.81) for CACS >40
			Elkeles 2008	3p MACE, Angina	HR 1.292 (1.156-1.443) (log-transformed);
					HR 4.001 (0.867-18.465) for CACS 11-100,
					HR 7.09 (1.604-31.33) for CACS 101-400,
					HR 8.391 (1.843-38.209);
					HR 13.793 (3.067-62.041) vs. CAS 0-10 (ref);
					ROC AUC from 0.63 to 0.73, p = 0.03 for CVD events vs UKPDS; ROC AUC from 0.63 to 0.73, p = 0.01 for CHD vs Framingham
			vonScholten 2015	3p MACE, HF	HR 3.4 (1.7-6.7) (log-transformed)
			Venuraju 2019	CHD, Revasc, ACM	HR 2.32 (1.12-4.81)
			Anand 2006	3p MACE, Revasc	c-statistic 0.92 (0.87-0.96) for CACS vs. 0.74 (0.65-0.83) for UKPDS p <0.0001)
					c-statistic 0.60 (0.48-0.73) for Framingham Risk Score (P=0.13);
					RR 10.13 (1.68-61.12 for CAC 101-400 AU;
					RR 40.65 (8.14-203.05) for CAC 401-1000 AU;
					RR 58.05 (12.28-274.48) for >1000 AU
			Dayan 2012	CHD, Stroke, Revasc, HF, PAD	HR 6.82 (3.42-13.58) for LnCAC score
SPECT scintigraphy	6	5	Petretta 2013	CHD, CVM, Revasc	HR 2.2 (1.2-4.0) for SPECT summed difference score >6;
					HR 3.6 (2.6-6.8);
					C-statistic 0.74-0.82, p = 0.01;
					NRI 0.39
			LeFeuvre 2005	CHD, CVM, Revasc	No results
			Djaileb 2021	CHD, CVM, Revasc, Angina	HR 2.06 (1.03-4.11);
					C-statistic 0.66 vs 0.74;
					NRI 0.63;
					IDI 0.06
			DeLorenzo 2002	CHD, CVM	OR 5.04 (1.7-17.7) for abnormal SPECT;
					OR 18.8 (5.4-63.3) for SPECT defect extent
			Cosson 2011	3p MACE, Revasc, HF, PAD	HR 1.76 (1-3.12);
					C-statistic 0.705 (0.616-0.794) vs 0.788 (0.72-0.855)
			Vanzetto 1999	CHD, CVM	OR 4.24 (1.36-13.9) *unadjusted
Carotid intima-media thickness (cIMT)	5	5	Roumeliotis 2019	CHD, Stroke, PAD	HR 2.04 (1.1-3.78) for cIMT >0.86 mm
			Jeevarethinam 2018	CHD, Stroke, Revasc, ACM	HR 5.1 (1.37-19);
					OR 2.57 (1.34-4.92) for carotid plaque
			Cardoso 2019	3p MACE, Revasc, HF, PAD	HR 1.15 (1.02-1.31) (per 0.1 mm);
					HR 1.83 (1.03-3.23) highest vs. lowest tertile;
					HR 1.51 (0.97-2.33) for plaque score ≥3;
					IDI 0.078
			Yamasaki 2000	CHD, Angina	OR 4.9 (1.7-14.1)
			Bernard 2005	3p MACE, Angina	OR 1.63 (1.01–2.63);
					C-statistic: 0.715
Ankle-brachial index (ABI)	5	4	Lin 2019	CHD, Stroke, Revasc, PAD, ACM	HR 2.39 (1.26-4.53) for ABI <0.9, HR 0.93 (0.39-2.19) for 2nd vs. 1st quartile;
					HR 1.02 (0.44-2.37) for 3rd vs. 1st quartile;
					HR 3.27 (1.64, 6.49) for 4th vs. 1st quartile
			Filippella 2007	CHD, Angina	OR 3.7 (2.2-6.2) for ABI <0.9
			Chang 2016	CHD, Stroke, Revasc, PAD, ACM	OR 5.35 (2.88-9.79) for ABI ≥0.9 *not adjusted
			Aboyans 2011	CHD, Stroke, ACM	HR 2.21 (1.16-4.22) for ABI >1.40
			Zobel 2017	3p MACE, HF	HR 1.44 (1.23-1.59)
Fibrinogen	5	4	Saito 2000	3p MACE, Revasc, HF	RR 1.71 (1.12-2.73) for highest vs. lowest quartile
			Koch 1997	CHD, CVM	HR 1.0037 (1.0014-1.006) per 1 mg/dl
			Lowe 2014	3p MACE, Renal	C-statistics: 0.684 (0.663-0.706), p = 0.24;
					IDI: 0.000 (20.002-0.002), p = 0.98;
					NRI (cat):0.057 (20.070-0.184), p = 0.35
			Bruno 2005	CVM	RR 1.37 (0.97-1.94) for 2nd vs. 1st quartile;
					RR 1.58 (1.13-2.21) for 3rd vs. 1st quartile;
					RR 1.77 (1.28-2.46) for 4th vs. 1st quartile
			Yang 2017	3p MACE, Revasc, Angina	HR 1.3 (1.02-1.66) per 1 SD increase
Blood pressure variability	5	2	Lin 2019	CHD, Stroke, Revasc, PAD, ACM	For interarm systolic blood pressure difference:
					HR 0.54 (0.22-1.3) for 2nd vs. 1st quartile;
					HR 1.24 (0.61-2.53) for 3rd vs. 1st quartile;
					HR 1.83 (0.94-3.53) for 4th vs. 1st quartile
			Eguchi 2009	3p MACE	HR 1.08 (1.01-1.16) for sleep systolic BP – 1 SD;
					HR 1.13 (1.04-1.23) for sleep diastolic BP – 1 SD
			Hata 2013	3p MACE	HR 1.54 (0.99-2.39) for visit-to-visit variability in SBP (highest vs. lowest decile)
			Cardoso 2020	3p MACE, ACM	HR 1.25 (1.03-1.51) for visit-to-visit variability in SBP – 1 SD;
					No significant change in AUC from 0.723 (0.674-0.772) in standard model to 0.724 (0.675-0.773)
			Bell 2018	CVM	HR 1.02 (0.89-1.16) (log-transformed)
Adiponectin	3	2	Sharma 2020	3p MACE, HF	HR 1.04 (0.95-1.14) (log-transformed);
					Adding adiponectin to clinical variable, c-statistic changed from 0.66 to 0.67; NRI 0.1455 (0.0561, 0.2311);
					IDI 0.0091 (0.0062, 0.0129)
			Lim 2008	3p MACE, Revasc, Angina, Renal	RR 1.6 (0.5-5.07) for 2nd vs. 1st quartile;
					RR 2.71 (0.92-7.95) for 3rd vs. 1st quartile;
					RR 3.03 (1.09-8.41) for 4th vs. 1st quartile
			Van der Leeuw 2016	3p MACE, HF, PAD	SMART cohort: change in c-statistic 0.00 (0.00-0.01) on top of base model of 0.70 (0.67-0.74);
					EPIC-NL cohort: change in c-statistic 0.01 (0.00-0.02) on top of base model of 0.69 (0.64-0.74)
Pulse wave velocity (PWV)	4	4	Wijkman 2016	3p MACE	HR 1.142 (1.003-1.301) for aortic PWV (per 1 m/s);
					AUC 0.785 (0.714-0.857) for classical risk factors;
					AUC 0.792 (0.720-0.863) for risk factors adding aPWV
			Katakami 2014	3p MACE, Revasc, HF, Angina, PAD	HR 1.33 (1.09-1.62) for brachial-ankle PWV (per 1 SD);
					Max IMT improved AUC from 0.60 (0.54-0.67) to 0.63 (0.60-0.82) beyond Framingham risk score;
					Adding baPWV to Framingham risk score and maxIMT further improved AUC to 0.72 (0.67-0.78)
			Cardoso 2013	3p MACE, Revasc, HF, PAD, ACM	HR 1.13 (1.03-1.23) (per 1 m/s);
					HR 1.91 (1.16-1.38) (per 10 m/s) for carotid-femoral PWV;
					C-statistics 0.75 (0.712-0.786)
			Nakamura 2010	CHD, Revasc, HF, ACM	HR 1.97 (1.01-3.84) for higher brachial-ankle PWV (≥1730 cm/sec)
Carotid plaque	2	2	Katakami 2012	3p MACE, Angina	HR 0.82 (0.71-0.908);
					C-statistic 0.76 (0.6-0.9) for carotid integrated backscatter value <17.1 dB;
					HR 1.938 (1.17-3.212);
					C-statistic 0.6 (0.45-0.79) for carotid artery plaque thickness >1.3 mm
			Irie 2013	CHD, Stroke, Revasc, Angina, PAD	HR 4.55 (2.1-19.84);
					C-statistic 0.82 (0.75-0.88) for gray-scale median
					HR 1.44 (1.01-2.06), p = 0.005 for plaque thickness;
					AUC 0.73 (0.63-0.82) for plaque thickeness compared to AUC (0.60, 95%CI 0.49-0.70) for FRS
Middle cerebral artery (MCA) stenosis	1	1	Irie 2014	CHD, CVM	HR 1.35 (1.04-1.75) for CHD;
					HR 1.56 (1.04-2.33) for CVM
Homocysteine	3	1	Stehouwer 1989	CVM	RR 1.0 (0.88-1.13) per 1 micromol/L
			Soinio 2004	CHD, CVM	RR 2.21 (1.38-3.54) for >15 mmol/L
			Friedman 2005	3p MACE, Revasc, PAD	RR 0.79 (0.55-1.13) for 2nd vs. 1st quintile;
					RR 1.17 (0.55-1.13) for 3rd vs. 1st quintile;
					RR 1.05 (0.72-1.53) for 4th vs. 1st quintile;
					RR 1.2 (0.83-1.75) for 5th vs. 1st quintile
Copeptin	3	3	Smaradotti 2019	3p MACE	HR 1.75 (1.3-2.24) (log-transformed copeptin)
			Mellbin 2010	3p MACE	HR 1.35 (1.16-1.57 (log-transformed copeptin)
			Velho 2018	CHD, CVM, Revasc, HF	DIAHYCAR cohort: HR 1.13 (0.99-1.29) (log-transformed copeptin);
					HR 1.29 (1.04-1.549) (3rd vs. 1st tertitle);
					HR 1.25 (1.01-1.54) (2nd vs. 1st tertile);
					SURDIAGENE cohort: HR 1.28 (1.12-1.46) (log-transformed copeptin);
					HR 1.58 (1.23-2.04) (3rd vs. 1st tertile);
					HR 1.39 (1.1-1.77 (2md vs. 1st tertile)
Growth differentiation factor (GDF-15)	3	3	Sharma 2020	3p MACE, HF	HR 1.15 (1.04-1.28) (log-transformed GDF-15);
					Adding GDF-15 to clinical variables, c-statistic changed from 0.66 to 0.67; NRI 0.1521 (0.0631, 0.243);
					IDI 0.0183 (0.014, 0.0235)
			Resl 2016	CHD, Stroke, HF, PAD, ACM	HR 1.37 (1.12-1.68) (log-transformed GDF-15);
					Adding GDF-15 and hs-TnT to clinical variables, c-statistic changed from 0.773 to 0.787;
					NRI 0.336 (0.16-0.508) for adding both hs-TnT and GDF-15
			Carlsson 2020	CHD, Stroke	HR 1.34 (0.96-1.88)
Galectin-3	3	3	Sharma 2020	3p MACE, HF	HR 1.21 (1.03-1.41) (log-transformed);
					C-stastistic 0.67;
					adding galectin-3 to clinical variable, c-statistic changed from 0.66 to 0.67;
					NRI 0.1265 (0.0384, 0.2062);
					IDI 0.0162 (0.0123, 0.0204)
			Lepojarvi 2016	CVM, HF	HR 3.9 (1.8-8.6);
					adding Galectin-3 to clinical variable, c-statistic changed from 0.794 to 0.830;
					IDI 0.027 (0.006-0.049);
					NRI 0.665 (0.382-0.949)
			Lorenzo-Almoros 2020	CHD, Stroke	HR 1.83 (1.13–2.98) per 1 SD increase
Uric acid	3	2	Resl 2012	CHD, HF	HR 1.331 (1.095-1.616);
					adding uric acid to standard model, c-index changed from 0.654 to 0.681
			Panero 2012	CVM	HR 1.13 (0.85-1.5)
			Ndrepepa 2012	CVM	HR 1.15 (1.01-1.36) per 1 SD;
					absolute IDI 0.006;
					relative IDI 3.7%, p = 0.061
Triglyceride/HDL ratio	3	2	Sone 2012	CHD, Angina	HR 1.49 (1.2-1.85) for men;
					C-statistic 0.68 (0.615-0.746) for men;
					HR 1.36 (1.01-1.85) for women;
					C-statistic 0.683 (0.597-0.769)
			Zoppini 2010	CVM	HR 1.11 (0.65-1.88) for 2nd vs. 1st tertile;
					HR 1.39 (0.8-2.42) for 3rd vs. 1st tertile
			Yang 2017	3p MACE, Revasc, Angina	HR 2.47 (1.01-6.04)
Heart rate recovery (HRR)	4	4	Georgoulias 2009	CHD, CVM, Revasc	HR 0.74 (0.67-0.82)
			Chacko 2008	CHD, CVM, HF, PAD	HR 0.5 (0.3-0.8) for HRR 13-18 vs. <13 bpm at 1 min;
					HR 0.6 (0.4-1.0) for HRR 19-22 (vs <13 bpm) at 1 min;
					HR 0.5 (0.4-0.9) for HRR 23-28 (vs. <13 bpm) at 1 min;
					HR 1.0 (0.6-1.5) (vs. <13 bpm) at 1 min.
			Zafrir 2016	CHD, Stroke, ACM	HR 1.79 (1.12-2.84)
			Hage 2013	CHD, CVM	HR 7.1 (1.7-30.0) for HRR <20%
Heart rate variability (HRV)	2	2	Eguchi 2010	3p MACE	HR 1.29 (1.05-1.60) for SD of sleep heart rate
			Cha 2018	CHD, Stroke	HR 2.62 (1.30-5.31) for SD of normal RR intervals
Cardiovascular autonomic neuropathy (CAN)	3	3	Cha 2016	3p MACE, HF, PAD	HR 1.93 (0.86-4.36) for early vs. normal CAN;
					HR 3.03 (1.39-6.6) for definite CAN vs. normal
			Chyun 2015	CHD, CVM, Revasc, HF	HR 1.6 (1.02-2.5) for lower Valsalva heart rate ratio (Q1)
			Yun 2018	CHD, Stroke	HR 3.32 (1.81-6.14) for progression of CAN (vs. non-progression)
Soluble suppressor of tumorigenicity-2 (sST2)	2	1	Lepojarvi 2016	CVM, HF	HR 4.1 (2-8.5) for sST2;
					adding sST2 to clinical variable, c-statistic changed from 0.794 to 0.842;
					IDI 0.032 (0.011-0.052);
					NRI 0.916 (0.610-1.221)
			Jha 2018	CHD, Stroke, Angina	Non-significant associated with MACE p = 0.5
Pulse pressure	3	1	Nargesi 2016	CHD	HR 1.39 (1.0-1.94) low vs. middle pulse pressure;
					HR 1.23 (0.86-1.75) high vs. middle pulse pressure
			Cockcroft 2005	CHD	OR 1.69 (P=0.002) per 10 mmHg
			Theilade 2016	3p MACE, HF, Renal	OR 1 (0.96-1.04)
Urinary osmomucoid excretion rate (UOER)	3	3	Svendstrup 2013	CVM	HR 2.08 (1.31-3.31)
			Christiansen 2002	CVM	HR 4.94 (1.6-15.22)
			Christiansen 2005	CVM	HR 9.81 (1.31-73.6)
Shorter leukocyte telomere length (LTL)	2	2	Masi 2016	CHD	Lower LTL at baseline predicted an increased IHD risk at follow-up (age adjusted: p = 0.033 and p = 0.040)
			Cheng 2020	CHD, Stroke, HF, PAD	HR 1.252 (1.195-1.311)
von Willebrand factor (vWF)	2	2	Saito 2000	3p MACE, Revasc, HF	RR 1.71 (1.11-2.63) for high vs. low vWF
			Standl 1996	CVM, Stroke	HR: beta coefficient -0.003 (SE 0.002), p = 0.03
Interleukin-6 (IL-6)	2	1	Lowe 2014	3p MACE, Renal	HR 1.37 (1.24-1.51);
					adding IL-6 to base model, c-index changed from 0.682 to 0.692 (p = 0.012);
					IDI 0.011 (0.007–0.015), p <0.001;
					Relative IDI (%) 13.7 (8.8–19.1);
					Continuous NRI 0.194 (0.073–0.320), p = 0.006;
					Categorical NRI 0.034 (20.006–0.077), p = 0.09
			Von Scholten 2016	3p MACE, HF	HR 1.0 (0.8-1.4)
Plasma thyroid-stimulating hormone (TSH) level	1	0	De Vries 2019	3p MACE, ACM	HR 0.93 (0.80-1.08)
Subclinical hypothyroidism	1	1	Chen 2007	CHD, Stroke, HF, Angina	HR 2.93 (1.15-7.48)
25-hydroxyvitamin D	2	1	Heidari 2015	CHD, CVM, Angina	HR 0.43 (0.31-0.60) for highest quartile of vitamin D compared to lowest;
					Adding 25(OH)VitD to Framingham Risk Score, c-index changed from 0.74 to 0.75 (p = 0.08);
					IDI 0.0052 (0.0016-0.0087), p = 0.003;
					Relative IDI (%) 7%;
					Continuous NRI (%) 29% (19%-40%), p <0.001
			Alele 2013	CHD, HF	HR 1.13 (0.53-2.42) in lowest quartile
plasma adipocyte-fatty acid binding protein lipocalin 2 (A-FABP)	2	1	Ong 2020	3p MACE, Revasc	HR 1.00 (0.83-1.20)
			Vavruch 2020	3p MACE	HR 1.60 (1.08-2.38)
basic fibroblast growth factor (bFGF)	3	2	Zimering 2011	CHD	HR 1.013 (1.007-1.019)
			Zimering 2013	CHD, CVM, Revasc	HR 1.008 (1.002-1.014)
			Van der Leeuw 2016	3p MACE, HF, PAD	SMART cohort: change in c-statistic 0.00 (0.00-0.00) on top of base model of 0.70 (0.67-0.74);
					EPIC-NL cohort: change in c-statistic 0.01 (-0.01 to 0.02) on top of base model of 0.69 (0.64-0.74);
					Continuous NRI 0.038 (-0.137 to 0.202) in the SMART cohort and 0.048 (-0.159 to 0.261) in the EPIC-NL cohort;
					Risk Category-Based NRI 0.005 (-0.025 to 0.038) in the SMART cohort and -0.012 (-0.068 to 0.041) in the EPIC-NL cohort;
Osteoprotegerin	2	0	Reinhard 2010	CVM	HR 1.25 (0.71-2.21) for 3rd vs. 1st tertile
			Anand 2006	3p MACE, Revasc	5.45–9.51 vs. <5.44: HR 1.03 (0.14–7.34);
					>9.52 vs. <5.44: HR 5.76 (1.28–26.0); trend test p = 0.01;
					C-index 0.80 (0.66-0.95), p <0.0001
Triglyceride glucose (TyG) index	2	2	Jin 2018	3p MACE, Revasc, Angina	HR 1.693 (1.238-2.316);
					adding TyG index to traditional risk factors, c-statistic changed from 0.615 to 0.638 (p = 0.002)
			Zhao 2020	CHD, Revasc, ACM	37.7% vs. 9.6% (p <0.001) for higher vs. lower TyG index;
					adding TyG index to baseline risk model, c-statistic changed from 0.800 to 0.856 (p<0.001);
					category-free NRI 0.346 (0.230-0.430), p <0.001;
					IDI 0.087 (0.039-0.128), p <0.001
Skin autofluorescence	2	2	Meerwaldt 2007	CHD, ACM	HR 2.9 (1.3-4.4)
			Lutgers 2009	CVM	HR 1.21 (1.05-2.22) for skin autofluorescence > median;
					Addition of skin autofluorescence to UKPDS risk engine resulted in re-classification of 55 of 203 patients from low-risk to high-risk;
					Adding skin autofluorescence to base model, c-index changed from 0.712 to 0.718
Insulin resistance	2	2	Saely 2005	3p MACE, Revasc, HF, ACM	HR 2.57 (1.47-4.51)
			Fragoso 2015	CHD, Stroke, HF, PAD	OR 2.847 (1.048-7.735)
ApoB:A-I ratio	2	1	Charlton-Menys 2009	CHD, Stroke	HR 1.930 (1.316-2.83) for 3rd vs. 1st tertile;
					AUC± SE 0.5925 ± 0.0209 compared to non-HDLC:LDLC (0.5456 ± 0.0209), p = 0.0005
			Moosaie 2020	CHD, Revasc, Angina	OR 1.081 (0.322-2.002);
					AUC 0.52 (0.481-0.559), p = 0.056
apolipoprotein B (Apo B)	2	1	Jiang 2004	CHD, Stroke, Revasc	RR 2.31 (1.23-4.35) for 4th vs. 1st quartile;
					AUC was 0.691 for apoB, compared to AUC 0.685 for LDL-C
			Moosaie 2020	CHD, Revasc, Angina	OR 1.006 (1.001-1.016);
					AUC for apoB 0.509 (0.430-0.559), p = 0.058
Apo-A-I	2	1	Koch 1997	CHD, CVM	RR 1.016 (SE 0.00682) for 1 mg/dl increment
			Moosaie 2020	CHD, Revasc, Angina	OR 0.975 (0.962-1.003).
					AUC 0.56 (0.523-0.597), p = 0.098
LDL/HDL ratio	2	2	Sone 2012	CHD, Angina	HR 1.52 (1.29-1.79) for men;
					HR 1.44 (1.09-1.91) for women;
					AUC of 0.709 (0.646-0.772) for men;
					AUC of 0.695 (0.608-0.781) for women
			Hayashi 2013	CHD, Stroke, Revasc, Angina	HR 1.583 (1.298-1.945) per quartile
lipoprotein(a) - Lp(a)	3	1	Saely 2006	3p MACE, Revasc, HF	HR 0.812 (0.539-1.223)
			Gazzaruso 2003	CHD, Revasc	Lp(a) and aop(a) polymorphisms do not appear to be reliable markers of restenosis
			Moosaie 2020	CHD, Revasc, Angina	OR 1.007 (1.001-1.013);
					AUC 0.59 (0.548-0.633)
non-fasting remnant cholesterol	1	0	Hong 2017	CHD, CVM, Revasc	HR 1.05 (0.46-2.37);
					AUC 0.64 (0.55-0.72), p = 0.003
Remnant-like lipoprotein particles (RPL) cholesterol	1	1	Fukushima 2004	CHD, CVM, Revasc, Angina	OR 2.4 (1.3-4.6) for RLP >4.7 mg/dl
Body weight variability	2	2	Yeboah 2019	3p MACE	HR 1.25 (1.15-2.36)
			Nam 2020	CHD, Stroke, ACM	HR 1.15 (1.10-1.20)
Waist-to-hip ratio (WHR)	1	1	Khalili 2012	3p MACE, Angina	HR 1.21 (1.00-1.48) for men;
					HR 1.32 (1.06-1.65) for women;
					C-index 0.64 (0.58-0.70)
resistin	2	1	Lim 2008	3p MACE, Revasc, Angina, Renal	NR
			Bonito 2019	CHD	HR 1.931, p = 0.031
Chronotropic incompetence (<80% heart rate reserve)	1	1	Zabir 2016	3p MACE, ACM	HR 1.18 (1.18-3.01)
fourth harmonic amplitude of the radial pulse wave (C4CV)	1	1	Liao 2019	CHD, Stroke, Revasc, Angina	HR 1.31 (1.20-1.43)
First Harmonic (C1) of Radial Pulse	1	1	Chang 2018	CHD, CVM, HF	HR 2.29 (1.55-3.37) for >1.07 vs. <0.89
Peripheral arterial endothelial dysfunction assessed using reactive hyperemia-peripheral arterial tonometry (RH-PAT)	1	1	Koo 2020	3p MACE	HR 3.24 (1.14-9.17)
Left ventricular (LV) mass and relative wall thickness (echocardiography)	1	1	Eguchi 2007	3p MACE, HF, Angina, Renal	RR 1.06 (1.02-1.11)
Left ventricular hypertrophy	1	1	Bianco 2014	CVM	HR 3.5 (1.3-9.7)
Left ventricular ejection fraction (LVEF)	1	1	Shin 2020	CVM, HF	HR 3.18 (2.03-4.98)
Stress-corrected midwall shortening (sc-MS)	1	1	Cioffi 2014	CVM	HR 1.03 (1.01-1.08)
Depression	2	1	Lin 2010	CHD, Stroke, ACM	HR 1.36 (1.05-1.75)
			Bruce 2005	CVM	HR 1.21 (0.95-1.55)
leisure-time physical activity (LTPA)	1	1	Sone 2013	CHD	HR 0.77 (0.43-1.38)
CD34+ and CD34+CD133+ stem cells	1	1	Fadini 2017	3p MACE	CD34+ HR: 2.21 (1.14-429);
					CD34+CD133+ HR 2.98 (1.46-6.08);
					addition of CD34+ improved UKPDS c-statistics, NRI, and IDI
Neutrophil-lymphocyte ratio (NLR)	1	1	Azab 2013	3p MACE	HR 2.8 (1.12-6.98)
leukocyte count	1	1	Saito 2000	3p MACE, Revasc, HF	HR 1.90 (1.16-3.13)
Plasma 8-OH-Deoxyguanosine (8-oxo-20 -dG)	1	1	Thomas 2018	CVM	HR 1.10 (1.01-1.20) per 1-SD increase
Serum sialic acid (marker of innate immunity)	1	1	Pickup 2003	CVM	HR 1.53 (1.12-2.10)
hemoglobin	1	1	Savonitto 2018	CVM	HR 1.01 (1.00-1.02)
Lactoferrin	1	1	Vengen 2010	CHD	HR 2.54 (1.00-6.45) 2nd vs. 1st tertitle; 4.06 (1.72-9.60) 3rd vs. 1st tertile
lipocalin 2 (LCN2)	1	0	Ong 2020	3p MACE, Revasc	1.10 (0.97-1.25)
high platelet reactivity (HPR)	1	0	Angiolillo 2007	3p MACE	HR 3.35 (1.68-6.66)
Platelet distribution width (PDW)	1	1	Hu 2018	CHD, Revasc	OR 1.289 (1.110-1.498) for 1-unit increase
factor VIII	1	1	Saito 2000	3p MACE, Revasc, HF	HR 1.58 (1.02-2.42) for highest compared to lowest grouping
thrombomodulin	2	1	vonScholten 2016	3p MACE, HF	HR 1.40 (1.0-1.9)
			Van der Leeuw 2016	3p MACE, HF, PAD	SMART cohort: change in c-statistic 0.01 (-0.01 to 0.02) on top of base model of 0.70 (0.67-0.74);
					EPIC-NL cohort: change in c-statistic 0.00 (-0.01 to 0.01) on top of base model of 0.69 (0.64-0.74)
sICAM-1	2	0	vonScholten 2016	3p MACE, HF	HR 1.0 (0.8-1.4)
			Van der Leeuw 2016	3p MACE, HF, PAD	SMART cohort: change in c-statistic 0.01 (-0.01 to 0.02) on top of base model of 0.70 (0.67-0.74);
					NRI 0.209 (0.050-0.376)
					EPIC-NL cohort: change in c-statistic 0.01 (0.0 0 to 0.02) on top of base model of 0.69 (0.64-0.74);
					NRI 0.115 (-0.124 to 0.340)
sICAM-3	2	0	vonScholten 2016	3p MACE, HF	HR 1.4 (1.0-2.0)
			Van der Leeuw 2016	3p MACE, HF, PAD	SMART cohort: change in c-statistic 0.00 (-0.00 to 0.01) on top of base model of 0.70 (0.67-0.74);
					NRI 0.043 (-0.124 to 0.203);
					EPIC-NL cohort: change in c-statistic 0.00 (0.00 to 0.00) on top of base model of 0.69 (0.64-0.74);
					NRI -0.158 (-0.377 to 0.059)
sVCAM-1	2	0	vonScholten 2016	3p MACE, HF	HR 1.1 (0.8-1.6)
			Van der Leeuw 2016	3p MACE, HF, PAD	SMART cohort: change in c-statistic 0.00 (-0.01 to 0.01) on top of base model of 0.70 (0.67-0.74);
					NRI= 0.238 (0.074–0.400);
					EPIC-NL cohort: change in c-statistic 0.00 (-0.01 to 0.1) on top of base model of 0.69 (0.64-0.74);
					NRI=0.124 (-0.098 to 0.353)
sE-selectin	2	0	vonScholten 2016	3p MACE, HF	HR 0.8 (0.6-1.2)
			Van der Leeuw 2016	3p MACE, HF, PAD	SMART cohort: change in c-statistic 0.00 (-0.01 to 0.01) on top of base model of 0.70 (0.67-0.74);
					NRI 0.118 (-0.044 to 0.285);
					EPIC-NL cohort: change in c-statistic 0.00 (0.00 to 0.00) on top of base model of 0.69 (0.64-0.74);
					NRI -0.003 (-0.221 to 0.236)
sP-selectin	2	0	vonScholten 2016	3p MACE, HF	HR 1.1 (0.8-1.6)
			Van der Leeuw 2016	3p MACE, HF, PAD	SMART cohort: change in c-statistic 0.00 (0.00 to 0.01) on top of base model of 0.70 (0.67-0.74);
					NRI -0.001 (-0.161 to 0.155);
					EPIC-NL cohort: change in c-statistic 0.02 (-0.01 to 0.04) on top of base model of 0.69 (0.64-0.74);
					NRI 0.226 (0.008–0.418)
IL-1-beta	1	0	vonScholten 2016	3p MACE, HF	HR 1.3 (1.0-1.8)
IL-8	1	0	vonScholten 2016	3p MACE, HF	HR 1.2 (0.9-1.6)
TNF-alpha	1	1	vonScholten 2016	3p MACE, HF	HR 1.5 (1.1-2.1)
serum amyloid A (SAA)	2	0	vonScholten 2016	3p MACE, HF	HR 0.7 (0.5-1.1)
			Van der Leeuw 2016	3p MACE, HF, PAD	SMART cohort: change in c-statistic 0.01 (-0.00 to 0.02) on top of base model of 0.70 (0.67-0.74);
					EPIC-NL cohort: change in c-statistic 0.01 (-0.01 to 0.03) on top of base model of 0.69 (0.64-0.74)
soluble tumor necrosis factor receptor 1 (sTNFR1)	1	1	Carlsson 2016	3p MACE	HR 1.66 (1.29-2.174)
soluble tumor necrosis factor receptor 2 (sTNFR2)	1	1	Carlsson 2016	3p MACE	HR 1.47 (1.13-1.91)
Endogenous testosterone concentration	1	1	Daka 2015	CHD	HR 0.754 (0.61-0.92)
Glucagon-like peptide-1 (GLP-1)	1	1	Ravassa 2015	CHD, Stroke, Revasc, HF, PAD	HR 6.9 (2.0-23.8) for lower GLP-1 levels vs. normal
N(epsilon)-carboxymethyllysine (CML)	1	0	Busch 2006	3p MACE, Revasc, HF, PAD	HR 1.23 (0.76-2.00)
Fibroblast growth factor 21 (FGF21)	1	1	Ong 2015	3p MACE, Revasc	HR 1.28 (1.10-1.50) for 3rd vs. 1st tertile;
					non-significant increase in c-statistic but significant improvement in IDI (0.001; 95% CI 0.000-0.003) and NRI: 10.9% with NRI >0%
serum PRO-C (S-PRO-C6)	1	1	Rasmussen 2018	3p MACE, HF	HR 3.06 (1.31-7.14) for doubling of S-PRO-C6;
					improved IDI by 22.5%;
					c-statistic 0.76 (0.70-0.82) for CV events
Fluorescent advanced glycation end products (AGEs)	1	0	Cournot 2018	3p MACE	HR 1.03 (0.77-1.37) 3rd vs. 1st tertile;
					C-statistic 0.748; rIDI: -0.002 (per tertile);
					rIDI: -0.006 per SD
Advanced oxidation protein products (AOPP)	1	0	Cournot 2018	3p MACE	HR 0.77 (0.57-1.04) (above median)
Carbonyls	1	0	Cournot 2018	3p MACE	HR 1.07 (0.82-1.40) 3rd vs. 1st tertile;
					c-statistic 0.748; rIDI: 0.005 per tertitle;
					rIDI 0.002 per SD
Ischemia-modified albumin (IMA)	1	0	Cournot 2018	3p MACE	HR 1.03 (0.78-1.36) 3rd vs. 1st tertile
Oxidative hemolysis inhibition assay (OxHLIA)	1	0	Cournot 2018	3p MACE	HR 1.06 (0.8-1.40)
Total reductive capacity of plasma (TRCP)	1	0	Cournot 2018	3p MACE	HR 1.10 (0.83-1.47)
Plasma total anti-oxidant status (TAOS)	1	1	Masi 2016	CHD	HR 0.78 (0.63-0.96) 1 quintile increase
Plasma YKL-40 concentration	1	1	Lin 2013	CVM, ACM	HR 2.45 (1.11-5.37)
Serum paraoxonase (PON1) activity	1	1	Ikeda 2009	CHD, Stroke, HF, PAD	HR 0.988 (0.976-1.000) per 1 U/L
Connective tissue growth factor (CTGF/CCN2)	1	1	Hunt 2018	3p MACE, HF, PAD	HR 2.71 (1.44-5.08) for highest vs. lowest category
Pregnancy associated plasma protein A (PAPP-A)	1	1	Li 2017	3p MACE	HR 2.97 (2.11-4.18) per 1 SD increase in log(PAPP-A);
					C-statistic 0.79
sclerostin	1	1	Novo-Rodriguez 2018	CVM	HR 1.318 (1.090-1.595)
Hypomagnesemia	1	0	Peters 2013	CHD, Revasc, Angina	HR 0.52 (0.23-1.18) per 1 mmol/L
Phosphorus	1	1	Silva 2013	CHD, CVM	HR 0.235 (0.097-0.571) for 1st vs. 3rd tertile
hypoglycemic events (ICD codes)	1	1	Johnston 2011	CHD, Revasc, Angina	HR 1.79 (1.69-1.89)
Glycated albumin (GA)	1	1	Yang 2015	3p MACE	HR 1.256 (1.183-1.335)
endogenous secretory receptor for advanced glycation endproducts (esRAGE)	2	2	Yang 2015	3p MACE	HR 0.733 (0.539-0.996)
			Peng 2009	3p MACE, Revasc	OR 23.477 (p <0.001) for change of esRAGE level from baseline
Fasting insulin level	1	1	Faghihi-Kashani 2016	CHD, CVM, Angina	HR 1.18 (1.05-1.31)
Apolipoprotein CIII	1	1	Colombo 2018	CHD, Stroke	HR 1.34 (1.12-1.60)
Non-HDL/HDL ratio	1	1	Eliasson 2011	CHD	HR 0.52 (0.38-0.71) for decile 1 vs. tertile 3 (ref);
					C-statistic 0.70
Total cholesterol/ HDL cholesterol ratio (TC/HDL)	1	1	Wan 2016	3p MACE, HF	Males: HR 1.04 (1.02-1.07);
					Females: HR 1.05 (1.02-1.09)
atherogenic index of plasma (AIP)	1	1	Qin 2020	3p MACE, Revasc	HR 1.614 (1.303-2.001) for high AIP vs. low
Waist-to-height ratio (WHtR)	1	0	Khalili 2012	3p MACE, Angina	HR 1.08 (0.89-1.31);
					c-statistic 0.73 (0.68-0.77)
Excess waist circumference (WC)	1	0	Sone 2009	CHD, Stroke	HR 0.88 (0.51-1.50) per 1 SD (men);
					HR 1.26 (0.94-1.70) per 1 SD (women)
Neck circumference	1	1	Yang 2019	3p MACE, Revasc, HF, Angina	HR 2.305 (1.535-3.460)
sagittal abdominal diameter (SAD)	1	1	Radholm 2017	3p MACE	HR 2.81 (1.37-5.76)
albumin	1	1	Saito 2000	3p MACE, Revasc, HF	HR 0.64 (0.44-0.92)
leptin	1	1	Vavruch 2020	3p MACE	HR 1.71 (1.15-2.53) for 1 SD increase
Apelin	1	1	Silva 2013	CHD, CVM	HR 0.981 (0.967-0.996) for CV mortality;
					HR 0.548 (0.302-0.817) for CV hospitalization
Omentin-1	1	1	Biscetti 2020	3p MACE	Log-rank P<0.001 (HR not reported);
					C-statistic 0.804
trimethylamine N-oxide (TMAO)	1	0	Cardona 2019	3p MACE, Revasc	TMAO levels did not predict incident MACE
H. pylori seropositive/cytotoxin-associated gene-A (CagA) seropositivity	1	0	Schimke 2010	3p MACE	OR 0.91 (0.63-1.31)
branched-chain amino acids (BCAAs; isoleucine, leucine, and valine)	1	1	Tobias 2018	CHD, Stroke	HR 1.13 (1.08-1.18) per 1 SD
Electrochemical skin conductance (ESC) composite score	1	1	Lim 2019	CHD, Stroke, PAD, Renal	HR 3.11 (1.27-7.62)
Upstroke time per cardiac cycle (UTCC)	1	1	Chang 2019	CHD, Stroke, Revasc, PAD, ACM	HR 2.45 (1.38-4.35)
Thoracoabdominal calcifications in native radiograms	1	1	Juutilainen 2010	CVM, ACM	HR 1.5 (0.8-3.0) in men;
					HR 3.0 (1.6-5.7) in women
Epicardial fat volume (computed tomography coronary angiogram)	1	0	Venuraju 2021	CHD, Revasc, ACM	Epicardial fat volume was a significant univariate (p = 0.01), but not multivariate, predictor of the number of coronary plaques
Real-time microembolization during PCI (‘‘HITS’’) detected by an intracoronary Doppler	1	1	Otto 2012	CHD, Revasc, ACM	OR 1.07 (1.011-1.13)
Doppler-derived coronary flow velocity reserve (CFVR) of LAD	1	1	Cortigiani 2014	CHD, Revasc, ACM	HR 11.20 (3.07-40.92) for CFVR
Global Longitudinal Strain (GLS) for LV Function	1	1	Backhaus 2020	3p MACE	HR 1.11 (1.03-1.20)
Biventricular volume (BiVV)	1	1	Cox 2013	CVM, ACM	HR 4.36 (1.36-14.03);
					C-statistic increased from 0.76 to 0.78 (p = 0.02)
Exercise capacity (peak V02)	1	1	Seyoum 2006	3p MACE, HF, PAD	HR 0.931 (0.879-0.987)
screening for silent ischemia with bicycle exercise test or dipyridamole single photon emission computed tomography	1	0	Lievre 2011	CHD, Stroke, HF, ACM	HR 1.00 (0.59-1.71)
Dobutamine echocardiography (DE)	1	0	LeFeuvre 2005	CHD, CVM, Revasc	SPECT seems more accurate than DE to detect significant coronary stenosis in high risk asymptomatic diabetic patients.
Exercise treadmill test (ETT)	1	0	Faglia 2002	CHD, CVM, Angina	Incidence of cardiac events between subjects with normal ETT and subjects with abnormal ETT but with normal scintigraphy was not statistically significant (p = 0.715).
Cardiac stress test	1	1	Bates 2016	CHD, ACM	HR 0.61 (p = 0.004)
Exercise echocardiography	1	1	Oliveira 2009	CHD, CVM, Revasc	RR 3.63 (1.44-9.16)
Silent MI	1	1	Rutter 2002	CHD, CVM, Angina	RR 21 (2-204)
Killip classification	1	0	Backhaus 2020	3p MACE	HR 1.27 (0.85-1.90)
Diastolic orthostatic hypertension	1	1	Wijkman 2016	3p MACE	HR 0.335 (0.133-0.839)
Cognitive dysfunction	1	1	deGalan 2009	3p MACE, ACM	Mild cognitive dysfunction- HR: 1.27 (1.11-1.46);
					severe cognitive dysfunction 1.42 (1.10-1.99)
Self-rated health	1	1	Venskutonyte 2013	CHD, Stroke	HR 0.87 (0.80-0.95)
WHO cardiovascular questionnaire	1	1	Azevedo 2006	CHD, CVM, HF	RR 2.13 (1.11-4.07)
Socioeconomic status	1	1	Rawshani 2016	CVM	HR 0.67 (0.63-0.71) for married vs. single;
					HR 1.87 (1.72-2.05) for lowest vs. highest income;
					HR 0.46 (0.38-0.56) for native Swedes vs. non-Western immigrants
Grip strength	1	1	Celis-Morales 2017	CHD, CVM	HR 4.05 (2.72-5.80) for low vs. high grip strength
Total activity score (TAS)	1	1	Iijima 2012	CHD, Stroke, HF, Angina, PAD	HR 0.54 (0.35-0.84) for highest vs. lowest quartile of TAS
Cardiorespiratory fitness (CRF) (quantified by percent predicted METs)	1	1	Zafrir 2015	CHD, Stroke, ACM	HR 2.25 (1.41-3.57) for low CRF;
					addition of CRF to model with UKPDS improved c-statistic from 0.66 to 0.71 (p = 0.03);
					NRI of 0.451 (p = 0.002)
Erectile dysfunction (International Index Erectile Function-5 Questionnaire)	1	1	Gazzaruso 2008	3p MACE, Revasc, HF, Angina, PAD	HR 2.1 (1.6-2.6)
Transcutaneous oxygen tension (TcPO2)	1	1	Gazzaruso 2008	3p MACE, Revasc, HF, Angina, PAD	HR 1.78 (1.44-2.23) for low TcPO2
acute kidney injury (AKI)	1	1	Monseu 2015	CHD, Stroke, Revasc, HF, PAD	HR 4.81 (3.39-6.82) for CV death;
					HR 2.97 (2.23-3.95) for MACE
ACSP (urinary proteomic)	1	0	Oellgaard 2018	3p MACE, Revasc, PAD	did not improve prediction on top of standard risk factors
ASCP75 (urinary proteomic)	1	0	Oellgaard 2018	3p MACE, Revasc, PAD	did not improve prediction on top of standard risk factors
CAD238 (urinary proteomic)	1	0	Oellgaard 2018	3p MACE, Revasc, PAD	did not improve prediction on top of standard risk factors
Urinary levels of kidney injury molecule 1 (u-KIM-1)	1	1	Rotbain Curovic 2018	3p MACE, HF, ACM	HR 2.26 (1.24-4.15);
					IDI 0.084 (p = 0.21)
Urinary levels of neutrophil gelatinase-associated lipocalin (u-NGAL)	1	0	Rotbain Curovic 2018	3p MACE, HF, ACM	u-NGAL was not a predictor of any of the outcomes after adjustment
Urinary sodium concentration	1	1	Saulnier 2017	CVM	HR 0.73 (0.63-0.85) per 1 SD;
					improved prediction beyond identified risk factors IDI 4.6%, p = 0.02.
Urinary hepatocyte growth factor (HGF)	1	1	vonScholten 2016	3p MACE, HF	HR 2.0 (1.2-3.2) for higher urinary HGF
Urinary adiponectin	1	1	vonScholten 2016	3p MACE, HF	HR 1.4 (1.1-2.3) for higher urinary adiponectin
Urinary liver-type fatty acid-binding protein (L-FABP)	1	1	Araki 2013	3p MACE, Angina, PAD	HR 1.93 (1.13-3.29) for 3rd vs. 1st tertile
Heavy alcohol consumption	1	1	Umamahesh 2014	CHD, Stroke, Angina, PAD	OR 8.7 (1.1-69.8) for heavy alcohol consumption (unclear if adjusted or univariate)
Ambulatory blood pressure monitoring (ABPM)	1	1	Salles 2013	3p MACE, ACM	24 hour systolic blood pressure: HR 2.27 (1.13-4.57), which outperformed clinic-based measurement HR 1.02 (0.42-2.47)
Cold-pressor test (coronary artery constriction)	1	1	Nitenberg 2005	3p MACE, Revasc, Angina	32.6% with coronary artery vasoconstriction vs. 7.7% without constriction (p <0.05)
Cardiac I-123 metaiodobenzylguanidine (MIBG) imaging	1	0	Nagamachi 2006	CHD	RR 4.07 (0.81-20.4) for heart/mediastinum update <1.7
Age at diabetes diagnosis	1	0	Chan 2014	CHD, Stroke, HF, PAD	HR 0.76 (0.52-1.12)
Alanine aminotransferase (ALT)	1	1	Afarideh 2016	CHD, Stroke, Revasc	HR 0.204 (0.060-0.689) for ALT ≥30;
					Addition of ALT to Framingham risk score resulted in NRI 0.0905 (0.0801-0.1022), p <0.05;
Systolic blood pressure (SBP) <130 mmHg + proteinuria	1	1	Vepsäläinen 2012	CVM, ACM	HR: 0.43 (0.22-0.84) for SBP 130-139 + proteinuria;
					HR 0.61 (0.38-0.97) for SBP 140-159 + proteinuria;
					HR 0.62 (0.38-1.02) for SBP ≥160 + proteinuria vs. reference group of SBP <130 mmHg + proteinuria.
Popliteal artery flow volume	1	1	Yoshimura 2006	3p MACE, PAD, Revasc.	HR 1.55 (0.25-9.68) for intermediate flow volume (85.3-63.3 ml/min;
					HR 8.60 (1.61-45.97) for lower flow volume vs. reference group of higher flow volume (129.6-85.5 ml/min)
Toe-brachial index (TBI)	1	1	Zobel 2017	3p MACE, HF	HR 1.50 (1.27-1.65) per 1 SD decrease in TBI;
					Addition to tradition risk factors increased c-statistic by 0.063 (0.012-0.115) from 0.743 and adding ABI did not improve c-statistic significantly;
					rIDI 0.467 (p ≤0.001)
Quality of Life (QOL) (EQ-5D)	1	1	Clarke 2009	3p MACE, Angina	HR 0.93 (per 0.10 point);
					no c-statistic provided
PARP	1	1	Cui 2020	3p MACE, Revasc, ACM	OR 1.23 (1.14-1.32) per 1-SD increase
MMP-1	1	0	Van der Leeuw 2016	3p MACE, HF, PAD	SMART cohort: change in c-statistic 0.00 (0.00-0.01) on top of base model of 0.70 (0.67-0.74);
					EPIC-NL cohort: change in c-statistic 0.01 (-0.01 to 0.01) on top of base model of 0.69 (0.64-0.74)
MMP-3	1	1	Van der Leeuw 2016	3p MACE, HF, PAD	SMART cohort: change in c-statistic 0.01 (0.00-0.03) on top of base model of 0.70 (0.67-0.74);
					EPIC-NL cohort: change in c-statistic 0.01 (-0.01 to 0.02) on top of base model of 0.69 (0.64-0.74)
MMP-9	1	1	Van der Leeuw 2016	3p MACE, HF, PAD	SMART cohort: change in c-statistic 0.00 (0.00-0.01) on top of base model of 0.70 (0.67-0.74);
					EPIC-NL cohort: change in c-statistic 0.01 (0.00 to 0.02) on top of base model of 0.69 (0.64-0.74)
PLGF	1	1	Van der Leeuw 2016	3p MACE, HF, PAD	SMART cohort: change in c-statistic 0.00 (-0.01 to 0.00) on top of base model of 0.70 (0.67-0.74);
					EPIC-NL cohort: change in c-statistic 0.01 (0.00 to 0.02) on top of base model of 0.69 (0.64-0.74)
sFit-1	1	1	Van der Leeuw 2016	3p MACE, HF, PAD	SMART cohort: change in c-statistic 0.00 (-0.01 to 0.01) on top of base model of 0.70 (0.67-0.74);
					EPIC-NL cohort: change in c-statistic 0.01 (-0.01 to 0.02) on top of base model of 0.69 (0.64-0.74)
VEGF	1	0	Van der Leeuw 2016	3p MACE, HF, PAD	SMART cohort: change in c-statistic 0.00 (-0.01 to 0.01) on top of base model of 0.70 (0.67-0.74);
					EPIC-NL cohort: change in c-statistic 0.00 (0.00 to 0.01) on top of base model of 0.69 (0.64-0.74)
Osteocalcin	1	1	Van der Leeuw 2016	3p MACE, HF, PAD	SMART cohort: change in c-statistic 0.00 (-0.01 to 0.01) on top of base model of 0.70 (0.67-0.74);
					EPIC-NL cohort: change in c-statistic 0.00 (-0.01 to 0.01) on top of base model of 0.69 (0.64-0.74)
Osteonectin	1	1	Van der Leeuw 2016	3p MACE, HF, PAD	SMART cohort: change in c-statistic 0.00 (0.00 to 0.01) on top of base model of 0.70 (0.67-0.74);
					EPIC-NL cohort: change in c-statistic 0.01 (0.00 to 0.03) on top of base model of 0.69 (0.64-0.74)
Osteopontin	1	1	Van der Leeuw 2016	3p MACE, HF, PAD	SMART cohort: change in c-statistic 0.01 (0.00 to 0.03) on top of base model of 0.70 (0.67-0.74);
					EPIC-NL cohort: change in c-statistic 0.01 (-0.01 to 0.02) on top of base model of 0.69 (0.64-0.74)
H-FABP	1	0	Van der Leeuw 2016	3p MACE, HF, PAD	SMART cohort: change in c-statistic 0.01 (0.00 to 0.02) on top of base model of 0.70 (0.67-0.74);
					EPIC-NL cohort: change in c-statistic 0.00 (-0.01 to 0.01) on top of base model of 0.69 (0.64-0.74)
E-FABP	1	1	Van der Leeuw 2016	3p MACE, HF, PAD	SMART cohort: change in c-statistic 0.00 (0.00 to 0.01) on top of base model of 0.70 (0.67-0.74);
					EPIC-NL cohort: change in c-statistic 0.00 (-0.02 to 0.01) on top of base model of 0.69 (0.64-0.74)
TIMP-1	1	1	Van der Leeuw 2016	3p MACE, HF, PAD	SMART cohort: change in c-statistic 0.01 (0.00 to 0.02) on top of base model of 0.70 (0.67-0.74);
					EPIC-NL cohort: change in c-statistic 0.02 (0.00 to 0.03) on top of base model of 0.69 (0.64-0.74)
IGF- binding protein (IGFBP)-1	1	1	Wallander 2007	3p MACE	CV death: HR 1.4 (1.1-1.8), p = 0.003;
					CV event: HR 1.2 (1.0-1.4), p = 0.096
Abnormal MPI	1	1	Sultan 2006	CHD, CVM, HF, Angina	Abnormal MPI: OR 5.6 (1.7–18.5)
small dense LDL (sdLDL)	2	2	Sakai 2018	3p MACE, Revasc, HF	HR 1.210 (1.003–1.459)
			Sultan 2006	CHD, CVM, HF, Angina	LDL cholesterol ≥ 3.35 mmol/l: OR 7.3 (1.5–34.7)
An abnormal electrocardiogram	1	1	Nelson 1990	CHD	Abnormal electrocardiogram: IRR 3.3 (1.6-6.8)
Medial artery calcification (MAC)	2	2	Lehto 1996	3p MACE, PAD	CVD mortality: OR 1.6 (1.1, 2.2);
					CHD: OR 1.5 (1.0, 2.2)
			Nelson 1990	CHD	Medial arterial calcification: IRR 3.5 (1.2-9.9)
Levels of malondialdehyde (MDA) - LDL	1	1	Lopes-Virella 2012	3p MACE, HF, PAD	MI: HR=2.44 (1.03, 5.77);
					Composite end point: HR= 1.71 (1.04, 2.80)
MCP-1 (Monocyte chemoattractant protein-1)	1	0	Lorenzo-Almoros 2020	CHD, Stroke	HR per SD increase 0.78 (0.44–1.38)
Legend:
NR, not reported
3p MACE, 3-point major adverse cardiovascular events
Revasc, revascularization
HF, heart failure
CHD, coronary heart disease
PAD, peripheral artery disease
CVM, cardiovascular mortality
ACM, all-cause mortality
HR, hazard ratio
OR, odds ratio
MI, myocardial infarction
P-values were extracted from studies as reported; therefore, some p-values are given as <0.05 or <0.001 because exact p-values were unavailable.
