# Supplementary material for: Precision prognostics for cardiovascular disease in Type 2 diabetes: a systematic review and meta-analysis
Source: Commun Med (Lond). 2024 Jan 22;4:11. doi: 10.1038/s43856-023-00429-z (PMC10803333; doi:10.1038/s43856-023-00429-z)
Supplement: Supplementary file 7 — Supplemental Data 5 [file 43856_2023_429_MOESM7_ESM.xlsx]

## Sheet: ST9
Supplemental Data 5. Degree of variation in measurement methods used for each of these biomarkers obtained prior to CVD events in the ambulatory non-acute setting
Study ID	Biomarker	EF used as covariate (Yes/No)	Assay used for measuring biomarker
Colombo 2018	NT-proBNP	No	Elecsys proBNP II assay from Roche diagnostics s (Burgess Hill, UK).
Bruno 2014	NT-proBNP	No	Two-site sandwich electrochemiluminescence immunoassay (Elecsys proBNP II, Roche Diagnostic, Mannheim, Germany)
Bruno 2013	NT-proBNP	No	Two-site sandwich electrochemiluminescence immunoassay (Elecsys proBNP II; Roche Diagnostics
McMurray 2011	NT-proBNP	No	Roche proBNP II assay
Resl 2016	NT-proBNP	No	Cobas H232 system, with intra-essay and inter-essay coefficient of variations (CVs) of <15% at 60–1200 pg/mL and <20% at 1200–9000 pg/mL
Savonitto 2018	NT-proBNP	No	No information (but Roche was one of the industry partner).
Sharma 2020	NT-proBNP	No	Roche Diagnostics, Indianapolis, IN
vonScholten 2015	NT-proBNP	Yes	Sandwich immunoassay on an Elecsys 2010 (Roche Diagnostics, Basel, Switzerland)
Scirica 2016	NT-proBNP	No	Sandwich immunoassay (proBNP II; Roche Diagnostics)
Lorenzo-Almorós 2020	NT-proBNP	Yes	Immunoassay (VITROS, Ortho Clinical Diagnostics Raritan, city, New York, NJ, USA).
Rørth 2019	NT-proBNP	Yes	Roche Elecsys NT-proBNP (Roche Diagnostics, Indianapolis, IN, USA
McMurray 2011	TnT		Roche fourthgeneration TnT assay
Lepojarvi 2016	TnT		MODULAR ANALYTICS, Roche Diagnostics
Keller 2018	TnT		Roche Diagnostics; performed on an Elecsys 2010 system
Everett 2015	TnT		highsensitivity electrochemiluminescence assays, Roche Diagnostics
Scirica 2016	TnT		Electrochemiluminescent immunoassay assay (Roche Diagnostics)
Resl 2016	TnT		Elecsys Assay by Roche Diagnostics (Rotkreuz, Switzerland)
Lorenzo-Almoros 2020	TnT		No information provided
Rørth 2019	TnT		Roche Diagnostics GmbH, Mannheim, Germany
Lee 2017	CCTA		64-slice multidetector computed tomography (MDCT) scanner (Light Speed VCT 64; GE Healthcare, Milwaukee, WI) or a dual-source computed tomography (DSCT) scanner (Somatom Definition; Siemens Healthcare, Forchheim, Germany).
Halon 2019	CCTA		64-slice scanner (Brilliance CT, Philips Healthcare, Cleveland, Ohio) using a spiral, retrospective, electrocardiograph-gated protocol.
Halon 2016	CCTA		64-channel scanner (Brilliance CT; Philips Healthcare, Cleveland, OH) using a spiral, retrospective, ECG-gated protocol.
Tian 2019	CCTA		Sensation 64 Slice CT scanner (Siemens AG, Munich, Germany).
Qi 2011	Genetic risk score studies		OpenArray™ SNP Genotyping System and TaqMan assays implemented on an ABI PRISM 7700 HT Sequence Detection System
Cox 2014	Genetic risk score studies		Affymetrix (SantaClara,CA) Genome Wide Human SNP Array 5.0 (GWAS) and Illumina (SanDiego,CA) Infinium Human Exome Bead Chip version 1.0 (Exome)
The Look AHEAD Research Group 2015	Genetic risk score studies		MetaboChip (Illumina,SanDiego,CA,USA)
Morieri 2018	Genetic risk score studies		Illumina Human Omni Express Exome 8v1.0 chips, Affymetrix Axiom Biobank1 chips; and Human Core Exome Bead Chip 12v1.0 and v1.1 (Illumina)
