# Supplementary material for: Precision prognostics for cardiovascular disease in Type 2 diabetes: a systematic review and meta-analysis
Source: Commun Med (Lond). 2024 Jan 22;4:11. doi: 10.1038/s43856-023-00429-z (PMC10803333; doi:10.1038/s43856-023-00429-z)
Supplement: Supplementary file 8 — Supplemental Data 6 [file 43856_2023_429_MOESM8_ESM.xlsx]

## Sheet: ST10
Supplemental Data 6. Summary of the results on the association of 79 genetic biomarkers and CVD outcomes.
Legend is reported at the bottom of the table
Locus gene / closest gene	Author (Year)	Genetic marker	Risk Allele	Population ancestry	Population Characteristics	Outcome	Results	Validation	Improve Prediction (C-stat, NRI, IDI)
GRS for CAD (up to 160 loci)	Qi 2011	GRS (5 SNP-based)	per higher GRS unit	non-Hispanic Whites	No ASCVD	CHD	OR 1.19 (1.13-1.26)	Internal validation	AUC increase 0.013 (0.008-0.018); p <0.001; NRI 0.28 (0.19-0.37)
	Cox 2014	GRS-CAD (30 SNP-based)	per higher SD	European American	Enr. high CV risk	CVM	HR 1.46 (1.08-1.96)	none	Non-significant increase in AUC; NRI 0.06, p = 0.09
	Mccaffery 2015	GRS-CAD (153 SNP-based)	per higher SD	Multinational	Any CVD risk	3p MACE, Angina	HR 1.17 (1.09-1.27)	none	NR. But similar results for primary prevention (HR 1.17 [1.06-1.29])
	Morieri 2018	GRS (204 SNP-based at 160 loci)	per higher SD	Non-Hispanic Whites	Enr. high CV risk	CHD	HR 1.17 (1.08-1.27)	external validation	AUC increase +0.007, p = 0.04; rIDI +8%, p = 0.0007; NRI 0.16, p <0.0001
				Non-Hispanic Whites			HR 1.32 (1.13-1.55)
				African-Americans			HR 0.95 (0.79-1.14)
				Hispanics			HR 1.20 (0.92-1.57)
				Asians			HR 1.98 (1.31-2.99)
APOB	Bernard 2004	XbA1	X allele	White	no ASCVD	3p MACE, Angina	X+X-vs. X−X-: OR 0.316 (0.12-0.87), p = 0.025;	none	NR
							X+X+ vs. X−X-: OR 0.043 (0.004-0.43), p = 0.008
APOE	Winkler 2010	ɛ4	ɛ4	White	Dialysis patients	3p MACE	HR 1.299 (1.045-1.615)	none	AUC increase by ɛ4 allele 0.005, p = 0.013
						CVM	HR 1.362 (1.002-1.852), p = 0.048	none	NR
CETP	Porchay-Baldérelli 2007	CETP TaqIB Polymorphism	B1	White	CKD	CHD	HR 1.35 (1.01-1.79), p = 0.043	none	NR
MMP9	Watson C 2021	rs3918242	T allele	Irish / Caucasian	Any CVD risk	CHD	OR 2.02, (1.13-3.63)	None	NR
NOS3	Odeberg 2008	Asp 298 polymorphism	Asp298Asp	White	Any CVD risk	CHD	HR 3.12 (1.49-6.56), p = 0.003	none	NR
	Kuricová 2013	894G>T (rs1799983)	T allele (additive)	White	DKD	3p MACE, Revasc, PAD	HR 2.52 (1.06-5.97), p = 0.036	none	NR
	Katakami 2014	G894T	T allele	Japanese	No ASCVD	CHD	HR 1.05 (0.60-1.84), p = 0.861	none	NR
LPA	Qi 2012	rs10455872	G allele	White	Any CVD risk	3p MACE	CHD: HR 0.94 (0.69-1.28), p = 0.71	none	NR
		rs783147	G allele	White	Any CVD risk	3p MACE	CHD: HR 1.13 (0.98-1.29), p = 0.09	none	NR
		rs6935921	T allele	White	Any CVD risk	3p MACE	CHD: HR 0.91 (0.78-1.06), p = 0.22	none	NR
		rs2048327	C allele	White	Any CVD risk	3p MACE	CHD: HR 0.92 (0.80-1.07), p = 0.29	none	NR
		rs6919346	C allele	White	Any CVD risk	3p MACE	CHD: HR 1.01 (0.85-1.21), p = 0.89	none	NR
		rs12214416	T allele	White	Any CVD risk	3p MACE	CHD: HR 0.88 (0.62-1.25), p = 0.47	none	NR
LPA genotype score	Qi 2012	5 SNP Genetic Score	higher score	White	Any CVD risk	3p MACE	CHD: HR 0.98 (0.91-1.04), p = 0.48	none	NR
ADIPOQ	Ho 2012	rs1063539	G allele	Chinese	No ASCVD	CHD	HR 0.78 (0.57-1.07) p = 0.12	none	NR
	Ortega Moreno 2016	rs822354	A	White	Est. ASCVD	CVM	IRR = 1.94 (1.23-3.07), p = 0.005	none	NR
HNF4A	Ho 2012	rs1884614	T	Chinese	No ASCVD	CHD	HR 1.09 (0.81-1.47)	none	NR
FTO	Doney 2009	rs9939609	A allele	white	any CVD risk	CHD	HR 2.01 (1.18-3.45)	none	NR
PPARG	Satirapoj 2019	Pro12Ala (rs1801282)	Pro12Ala vs Pro12Pro	Thai population	Any CVD risk	CHD	HR 1.58 (0.50-5.02)	none	NR
	Ho 2012	Pro12Ala (rs1801282)	Pro12Pro vs 12Ala	Chinese	No ASCVD	CHD	HR 4.38 (1.03-18.57)	none	NR
TCFL7	Satirapoj 2019	rs7903146	T allele	Thai population	Any CVD risk	CHD	HR 1.04 (0.98-1.11)	none	NR
GLUL	Qi 2013	rs10911021	C allele	White	No ASCVD (female)	CHD	OR 1.36 (1.09-1.70)	Validated in cross-sectional design.	NR
					No ASCVD (male)	CHD	OR 1.50 (1.20-1.89)	Validated in cross-sectional design.	NR
	Huggins 2016	rs10911021	C allele	Multinational	Any CVD risk (from Look Ahead n=3845)	3p MACE, Angina	HR 1.11 (0.99-1.25), p = 0.07 for additive model;	none	NR
							HR 1.21 (1.03-1.42) for recessive model
					No ASCVD (subgroup from Look Ahead n=3245)	3p MACE, Angina	HR 1.17 (1.01-1.36), p = 0.032 for additive model;	none	NR
							HR 1.32 (1.08-1.61), p = 0.006 for recessive model
	Baeney 2016	rs10911021	C allelle	White / European	No ASCVD	CHD	OR 1.25 (0.94-1.67)	none	NR
ACE	Hong Huang 1998	(I/D) polymorphism	D allele	Finland / Caucasians	Any CVD Risk	CHD	P = 0.028	Internal	NR
	Keavney 1995	(I/D) polymorphism	D allele (recessive)	British Caucasians	newly diagnosed T2D	CHD	OR 1.35 (0.83-2.17)	none	NR
	Hadjadj 2008	(I/D) polymorphism	D allele (dominant)	Caucasian	High CVD risk	3p MACE, ACM, Renal	OR 1.12 (0.70-1.79)	none	No
	Wang 2005	(I/D) polymorphism	D allele	Chinese	Any CVD risk	3p MACE, Revasc, PAD	HR 1.27 (0.77-2.08)	none	NR
HP	Levy 2002	Haptoglobin phenotype	2 allele	American Indians	Any CVD risk	CHD	2-1 vs. 1-1 genotypes OR 1.63 (0.74-3.63), p = 0.228;	none	NR
							2-2 vs. 1-1 genotypes OR 4.96 (1.85-3.33), p = 0.002;
							2-2 vs. 2-1 genotypes OR 3.04 (1.30-7.09), p = 0.010
MTHFR	Russo 2011	C677T polymorphism	T allele (dominant)	White	Any CVD risk	CHD, Stroke, Revasc, PAD	OR 0.52 (0.18-1.47), compared TT genotype with other genotypes	none	NR
DDAH1	Lu 2011	rs233112, rs1498373, rs1498374, rs587843, rs1403956, s1241321	rs1241321 AA (recessive model)	Chinese	Suspected CAD	3p MACE	rs1241321: HR 0.31 (0.11-0.90), p = 0.03	none	NR
KIF6	Hoffman 2011	Trp719Arg genotypes (rs20455)	Arg719 (co-dominant)	White	Dialysis patients	3p MACE, ACM	HR 0.92 (0.77-1.09)	none	NR
GSTM1	Doney 2005a	15-kb deletion	GSTM1-null	White	Any CVD risk	3p MACE	HR 1.08 (0.81-1.46)	none	NR
GSTP1	Doney 2005a	Ile105Val	Val105	White	Any CVD risk	3p MACE	HR 1.04 (0.70-1.57)	none	NR
GSTT1	Doney 2005a	GSTT1 null	GSTT1 null	White	Any CVD risk	3p MACE	HR 1.47 (1.07-2.02); p = 0.017	none	NR
CNDP1	Alkhalaf 2015	5-leucine repeat (5L5L)	5L-5L	99% were Caucasian	Any CVD risk	CVM	HR 1.12 (0.79-1.58)	none	NR
MTNR1B	Tan 2020	rs10830963	G allele	White	Any CVD risk	CHD	HR 1.19 (1.02, 1.40), p = 0.03	none	NR
MGP	Roumeliotis 2017	MGP T-138C polymorphism	TT vs TC/CC genotype	Greek Caucasian origin	Enr. high CV risk	CVM, Renal	HR 5.07 (1.07-24.09), p = 0.04	none	NR
B1AR	Poon 2010	Arg389Gly	Gly	Chinese	T2D with DKD	3p MACE, Revasc, Angina, PAD, Renal	RR 0.92, p = 0.45	none	NR
ENPP1	Bacci 2011	K121Q (rs1044498)	KK vs Q121	White	Overall Est. ASCVD (T2D from GHS n = 330)	3p MACE	HR 1.47 (0.80-2.70)	External validation in non-diabetic and diabetic in cross-sectional studies	NR
					Obese AND Est. ASCVD or ESRD (T2D from GHS, TVAS, CREED study n = 177)	3p MACE	HR 5.94 (1.88-18.78), p = 0.002	External validation in non-diabetic and diabetic in cross-sectional studies	NR
					Non-Obese AND Est. ASCVD or ESRD (T2D from GHS, TVAS, CREED study n = 218)	3p MACE	HR 0.62 (0.32-1.24), p = 0.18	External validation in non-diabetic and diabetic in cross-sectional studies	NR
PPARA	Doney 2005	C2528G variant	C2528	Caucasian (n = 1810 from Go-DARTS)	Any CVD risk	CHD	HR 2.77 (1.34-5.75), p = 0.006	None	NR
						CHD, ACM	HR 1.52 (0.99-2.31), p = 0.052	None	NR
		L162V variant	V162	Caucasian (n = 1810 from Go-DARTS)	Any CVD risk	CHD	HR 0.31 (0.10-0.93), p = 0.037	None	NR
						CHD, ACM	HR 0.52 (0.28-0.98), p = 0.044	None	NR
SCYA11	Wang 2010	Ala23Thr	Ala ⁄Ala	Chinese	No ASCVD	CHD	HR 1.70 (1.10-2.61), p = 0.016 for recessive model	none	NR
PON2	Wang 2010	Ser311Cys	Cys⁄Cys or Cys⁄ Ser	Chinese	No ASCVD	CHD	HR 1.42 (1.08-1.88), p = 0.013 for additive model	none	NR
PON	Heijmans 2000	Met-55/Leu	Leu (recessive)	NR (born in Netherlands)	Elderly	CVM	RR 1.9 (0.5-6.6)	none	NR
		Gln-192/Arg	Arg (recessive)	NR (born in Netherlands)	Elderly	CVM	RR 1.8 (0.4-8.5)	none	NR
ADRB3	Wang 2010	Trp64Arg	Arg ⁄Arg	Chinese	No ASCVD	CHD	HR 3.84 (1.18-12.50), p = 0.025 for recessive model	none	NR
		Ala23Thr, Ser311Cys, Trp64Arg	higher no. of risk allele	Chinese	No ASCVD	CHD	2 vs. 0-1 risk alleles: HR 1.99 (1.087-3.656), p = 0.026;	none	NR
							3 vs. 0-1 risk alleles: HR 2.74 (1.424-5.258), p = 0.003;
							4 vs. 0-1 risk alleles: HR 4.11 (1.650-10.230), p = 0.002
CFH	Valoti 2019	p.Glu936Asp (c.2808G>T)	Asp/Asp homozygotes, recessive model	NR (most likely white/european)	High CVD risk	3p MACE, Revasc, HF, Angina	HR 2.68 (1.23-5.87)	none	NR
SOD1	Neves AL 2012	rs9974610	G allele	European and North African	DKD with micro / macroalbuminuria	3p MACE	MI or stroke: HR= 1.06 (0.80-1.39);	None	NR
							CVD death: HR 0.64 (0.46-0.88)
		rs2173962	G allele				MI or stroke: HR 0.87 (0.51-1.38);
							CVD death: HR 1.80 (1.06-2.90)
		rs10432782	G allele				MI or stroke: HR 0.99 (0.71-1.35);
							CVD death: HR 1.71 (1.16-2.48)
		rs2070424	G allele				MI or stroke: HR 1.07 (0.73-1.53);
							CVD death: HR 1.38 (0.85-2.12)
		rs1041740	C allele				MI or stroke: HR 0.92 (0.59-1.37);
							CVD death: HR 1.78 (1.10-2.78)
		rs17880135	G allele				MI or stroke: HR 1.07 (0.69-1.58);
							CVD death: HR 0.85 (0.51-1.35)
		rs202449	A allele				MI or stroke: HR 1.06 (0.80-1.40);
							CVD death: HR 1.25 (0.89-1.72)
SOD2	Katakami 2014	Val16Ala	Val allele	Japanese	No ASCVD	CHD	CHD: HR 1.01 (0.62-1.63), p = 0.981;	none	NR
							CVD: HR 1.11 (0.80-1.54), p = 0.534
SOD3	Mohammedi 2015	rs2284659	G allele	French	persistent microalbuminuria or macroalbuminuria without renal failure at baseline	CHD, CVM	MI: HR 0.75 (0.59-0.94), p = 0.01;	none	NR
							CV death: HR 0.83 (0.69-0.99), p = 0,03 for T-allele in a dominant model		NR
		rs17552548	A allele	French	persistent microalbuminuria or macroalbuminuria without renal failure at baseline	CHD, CVM	MI: HR 0.59 (0.29-0.98), p = 0.04 for G-allele in a dominant model		NR
		rs758946	T allele	French	persistent microalbuminuria or macroalbuminuria without renal failure at baseline	CHD, CVM	MI: HR 0.73 (0.45-1.07), p = 0.11 for C-allele in dominant model		NR
GCLM	Katakami 2014	C-588T	T allele	Japanese	No ASCVD	CHD	CHD: HR 1.36 (0.96-1.94), p = 0.086;	none	NR
							CVD: HR 1.09 (0.85-1.40), p = 0.506		NR
CYBA	Katakami 2014	C242T	C allele	Japanese	No ASCVD	CHD	CHD: HR 1.27 (0.73-2.24), p = 0.401;	none	NR
							CVD: HR 1.06 (0.75-1.49), p = 0.753		NR
MPO	Katakami 2014	G-463A	G allele	Japanese	No ASCVD	CHD	CHD: HR 1.15 (0.68-1.95), p = 0.605;	none	NR
							CVD: HR 0.93 (0.68-1.27), p = 0.644		NR
Pro-oxidant gene risk score	Katakami 2014	Val16Ala, C-588T, G894T, C242T, G-463A	≥8 pro-oxidant alleles	Japanese	No ASCVD	CHD	CHD: HR 2.83 (1.45-5.50), p = 0.002;	none	NR
							CVD: HR 1.78 (1.05-3.02), p = 0.034		NR
ALDH2	He 2021	rs671	GA/AA genotype (dominant)	NR (study from China)	no ASCVD	3p MACE	HR 1.31 (1.00-1.73)	none	NR
ALOX12	Roumeliotis 2018	rs14309	G allele	Greek Caucasian	CVD risk	3p MACE, PAD	CV mortality: HR 3.533 (1.08-11.55);	None	NR
							CV events: HR 2.226 (1.049-4.723)		NR
HSPA1B	PYK Poon 2014	A+1267G	G allele	Chinese	ESRD	CHD, HF	No significant difference in the 5-year event-free survival (p = 0.06)	None	NR
VDR	Ferrarezi 2013	rs1544410	A allele	Multinational	CVD risk	CHD, Revasc	HR 1.16 (1.05-1.29)	Results were validated in an independent cross-sectional cohort	NR
		rs7975232	A allele	Multinational	CVD risk	CHD, Revasc	HR 1.08 (0.97-1.12)	Results were validated in an independent cross-sectional cohort	NR
		rs731236	C allele	Multinational	CVD risk	CHD, Revasc	HR 1.10 (0.99-1.21)	Results were validated in an independent cross-sectional cohort	NR
ABCA1	Porchay-Baldérelli 2009	(+)69C>T	Recessive (TT vs C+)	Multinational	DKD	CHD	OR 0.28 (0.13-0.61)	None	NR
		R219K	Dominant (K+ vs RR)	Multinational	DKD	CHD	OR 0.80 (0.65-0.98)	None	NR
		R1587K	Dominant (K+ vs RR)	Multinational	DKD	CHD	OR 1.22 (1.00-1.49)	None	NR
LIPC	Zhang 2005	−514 C to T	T allele	Caucasian	No CVD risk	CHD	OR 1.21, (0.52-2.83)	None	NR
APM1	Lu Qi 2005	G276T	G allele	Caucasian	No CVD risk	3p MACE, Revasc	OR 0.38 (0.18-0.79)	None	NR
RANTES	Boger 2005	G-403A (rs2107538)	-403AA (dominant)	Caucasian	Emodialisis	CVM	HR 1.99, p = 0.05	none	NR
		In1.1T/C (rs2280789)	In1.1C	Caucasian	Emodialisis	CVM	HR 2.0, p = 0.05	none	NR
ALR2	So 2008	5'-(CA) microsatellite	z+2/z+2	Chinese	No ASCVD	3p MACE	HR 1.06 (0.65-1.72)	none	NR
		C-106T	CT/TT	Chinese	No ASCVD	3p MACE	HR 1.44 (0.89-2.34)	none	NR
Legend:
NR, not reported
3p MACE, 3-point major adverse cardiovascular events
Revasc, revascularization
HF, heart failure
CHD, coronary heart disease
CVD, cardiovascular disease
PAD, peripheral artery disease
CVM, cardiovascular mortality
ACM, all-cause mortality
HR, hazard ratio
OR, odds ratio
P-values were extracted from studies as reported; therefore, some p-values are given as <0.05 or <0.001 because exact p-values were unavailable.
