# Supplementary material for: Precision prognostics for cardiovascular disease in Type 2 diabetes: a systematic review and meta-analysis
Source: Commun Med (Lond). 2024 Jan 22;4:11. doi: 10.1038/s43856-023-00429-z (PMC10803333; doi:10.1038/s43856-023-00429-z)
Supplement: Supplementary file 9 — Supplemental Data 7 [file 43856_2023_429_MOESM9_ESM.xlsx]

## Sheet: ST11
Supplemental Data 7. Summary of results from risk scores studies on internal and external validation.
Legend is reported at the bottom of the table
Information for risk scores				Internal Validation				External Validation
Name	Derivation Population	No. of predictors in the model	Predictors in the model	Author (Year)	Outcome	Method	Results (c-statistic; H-L p-value; O/E ratio; Other Results)	Cohort	Results (c-statistic; H-L p-value; O/E ratio; Other Results)
ACC/AHA Pooled Cohort Equation	37,128 patients from ARIC, CHS, CARDIA, FHS (US)	9	age, sex, race (White, Black, or other), smoking status, SBP, hypertension treatment status, diabetes status, TC and HDL-C levels	Basu 2017	~5-yr fatal or non-fatal MI, stroke	N/A	N/A	LOOK AHEAD (US)	0.66 (0.64-0.69), p <0.001
AD-ON	11,140 patients from ADVANCE-ON RCT (Europe/Asia)	13	age, sex, SBP with and without use of antihypertensives, duration of diabetes, HbHbA1c, urinary ACR, eGFR and its square, age at completion of formal education, exercise, history of diabetic retinopathy and current or previous AF	Woodward 2016	10-yr fatal or non-fatal macrovascular disease	Not specified	0.662 (0.645-0.679);	N/A	N/A
							IDI 0.0168 (0.0134-0.0201);
							NRI 0.0068 (-0.0311 to 0.0451) compared to original ADVANCE
ADVANCE	11,140 Age >55 with history of major macro/microvascular disease or 2+ risk factors (Europe/Asia)	10	age at diagnosis, sex, known duration of diabetes, pulse pressure, retinopathy, AF, HbHbA1c, urinary ACR, non-HDL-C, treated hypertension	Kengne 2011	4-yr fatal or nonfatal MI, stroke, CVM	bootstrapping	0.702 (0.676-0.728), p = 0.76	DIABHYCAR (multinational): 1,836 patients	0.685 (0.646-0.724), p = 0.032;
									0.82 (0.71-0.95)
				van der Leeuw 2015	5-yr CHD	N/A	N/A	EPIC-NL (Netherlands)	0.62 (0.54-0.70)
								EPIC-Potsdam (Germany)	0.67 (0.59-0.75)
								SMART (Netherlands)	0.68 (0.58-0.77)
				Woodward 2016	10-yr fatal, non-fatal macrovascular disease	N/A	0.655 (0.638-0.672)	N/A	N/A
				Read 2018	5-yr MI, stroke, unstable angina, TIA, PAD, and coronary, carotid, or major amputation procedures	N/A	N/A	National Scottish Diabetes Register: 181,399 people with T2D an no history of CVD (Scotland)	0.666 (0.661-0.671)
				Wan 2018	5-yr CHD, MI, CVM, sudden death, HF and fatal and non-fatal stroke	N/A	N/A	137,935 patients with T2D aged 18-79 years without history of CVD (China)	Males: 0.688 (0.676-0.700);
									Females: 0.710 (0.698-0.722)
AMD-QUASAR	5,181 patients (Italy)	7	HbA1c, blood pressure measurement, lipid profile measurement, LDL-C, MA measurement, not treated with ACE inhibitors/ARBs despite the presence of MA, treated with ACE inhibitors/ARBs in the presence of MA or MA absent	Rossi 2011	2.3 yr angina, MIA stroke, TIA, coronary revasc. procedures, lower-limb com- plications, and CVM	N/A	84% higher CVD risk in patients with a score of <15 (IRR 1.84 [1.29-2.62]) and 17% higher in those with a score between 15 and 25 (IRR 1.17 [0.93-1.49]) compared with those with a score of >25	N/A	N/A
ARIC	14,054 (1,500 with diabetes)	19	age, race, TC, HDL-C, SBP, use of antihypertensive medication, smoking status, BMI, waist-to-hip ratio, lipoprotein(a), albumin, creatinine, WBC, fibrinogen, factor VIII, sport activity, residual FEV1, Keys score, and pack-years smoking	Folsom 2003	10-yr MI, CHD death, unrecognized MI by ECG, coronary revasc.	Split-sample	Women: 0.771;	N/A	N/A
							Men: 0.740
BASCORE	777 patients newly diagnosed with T2D older than 24 years (Spain)	6	age, sex, non-HDL to HDL-C, SBP, HbA1c, tobacco	Pinies 2014	10-yr fatal or non-fatal MI, angina, silent MI based on ECG, stroke, PAD	Not specified	0.63 (0.57-0.69), p <0.01	N/A	N/A
BRAVO	ACCORD: 10,251 participants aged 40-79 years with high ASCVD risk	11	HbA1c, LDL, age at diagnosis, severe hypoglycaemia, sex, education, smoking, race, history of MI, history of CHF, history of stroke	Shao 2018	3.7-yr MI	Not specified	0.689 (0.662-0.704)	ASPEN, ADVANCE, and CARDS trials (Multinational)	Calibration slopes provided in figures
				Shao 2020	~3 yr nonfatal or fatal MI, MACE, CVM	N/A	N/A	EMPA-REG, CANVAS, DECLARE-TIMI 58 trials (Multinational)	O/E results shown in figures for various outcomes but data not provided;
									BRAVO risk engine was effective in predicting benefit of SGLT-2 is on CV health through improvements in commonly measured risk factors (HbA1c, SBP, and BMI)
Camridgeshire UK	4704 patients with T2D from 18 general practices in Cambridgeshire (UK)	9	age, sex, HbA1c, BMI, SBP, DBP, TC, HDL-C, LDL-C	Yu 2018	2-yr CV hospitalization	bootstrapping	0.7094 (0.7067-0.7205);	RCT of Peer Support in T2D trial: 1,121 patients (UK)	0.7092 (0.7033-0.7151);
							NR; 1.030 (0.9856-1.0747)		NR; 1.0001 (0.9807- 1.0195)
CHS	782 older adults (65+) with diabetes free of ASCVD (US)	10	age, former smoker, current smoker, SBP, TC, HDL-C, creatinine >110.5 mmol/L, oral hypoglycaemic agent or insulin, CRP, ABI <1, ECG LVH, carotid IMT per mm up to 3	Mukamal 2013	7-yr MI, stroke, CVM	Not specified	0.68, p = 0.65	MESA: 843 adults with T2D (US)	0.68;
									NRI on internal validation 0.12;
									NRI on external validation 0.09
				van der Leeuw 2015	5-yr CHD	N/A	N/A	EPIC-NL: 536 pts with T2D (Netherlands)	0.54 (0.46-0.63)
								EPIC-Potsdam: 1,332 patients (Germany) and 1,685 in SMART (Netherlands)	0.61 (0.52-0.70)
								SMART: 1,685 with T2D (Netherlands)	0.68 (0.59-0.78)
				Read 2018	5-yr MI, stroke, unstable angina, TIA, PAD, and coronary, carotid, or major amputation procedures	Not specified	N/A	National Scottish Diabetes Register: 181,399 people with T2D an no history of CVD (Scotland)	0.674 (0.669-0.679)
Cleveland Clinic	33,067 patients with T2D prescribed single oral hypoglycemic agent at Cleveland Clinic between 1998-2006 (United States)	23	age, gender, race, creatinine, LDL, HDL, TG, weight, height, HbA1c, history of heart failure, smoking status, SBP, DBP, insulin, clopidogrel, aspirin, cholesterol med, new diabetic, household income, history of heart disease, warfarin, ACE inhibitor or ARB	Wells 2013	5-yr CHD	10-fold cross-validation	0.7298	N/A	N/A
CVD-DCCT	1441 DCCT patients (T1D) (United States)	10	HbA1c, marital status, albumin-urine value, age, presence of neuropathy, occupation, weight, smoking status, patient attempted suicide, SBP	Lagani 2015	5.75-yr CVM, MI, bypass graft / angioplasty, angina, cardiac arrhythmia, major ECG abnormality, silent MI, CHF, TIA, arterial event requiring surgery.	cross-validation	0.6757 (0.5439-0.9268), p = 0.003	Chorleywood Medical Center: 344 patients (UK)	0.7143 (0.6238-0.8056), p <0.001
CVD-EDIC	1394 subjects out of the original 1441 DCCT patients (T1D) (United States)	5	HbA1c, age, total insulin daily dosage, smoking status, creatinine clearance	Lagani 2015	5.75-yr CVM, MI, bypass graft / angioplasty, angina, cardiac arrhythmia, major ECG abnormality, silent MI, CHF, TIA, arterial event requiring surgery.	cross-validation	0.6621 (0.5435-0.8387), p = 0.0002	Chorleywood Medical Center: 344 patients (UK)	0.6099 (0.5021-0.7181), p = 0.0165
DART	4,569 patients with T2D (Scotland)	9	duration of diabetes, age at diagnosis, TC, smoking status, sex, HbA1c, interaction of HbA1c and follow-up, SBP, treated hypertension	Donnan 2006	5-yr fatal and non-fatal CHD, CVM	N/A	N/A	Salford Diabetes Information System (DIS) (UK)	0.71, p = 0.63; 0.79
EXSCEL Risk Score	14,752 patients with T2D with and without CVD enrolled in exenatide once-weekly RCT	18	age, sex, region, smoking status, previous CV event, previous MI, diabetes duration, previous revascularization, cerebrovascular disease, NYHA class, chronic respiratory disease, AF, BMI, HbA1c, eGFR, SBP, DBP, pulse pressure	Mentz 2018	3.2 yr MACE	N/A	HR for MACE by quintile of risk score:	N/A	N/A
							1.074 (0.704-1.639) for 1st quintile;
							0.868 (0.649-1.162) for 2nd quintile;
							0.918 (0.723-1.166) for 3rd quintile;
							0.778 (0.637-0.949) for 4th quintile;
							0.942 (0.816-1.086) for 5th quintile
FDS	1240 with all required risk factor data were followed from baseline (1993-1996) (Australia)	8	age, sex, prior CVD, urinary ACR, HbA1c, HDL-C, Southern European ethnic background, Aboriginality	Davis 2010	5-yr MI, stroke, CVM	N/A	N/A	Busselton Health Study: 180 patients (Australia)	0.84, p = 0.85
				van der Leeuw 2015	5-yr CHD	N/A	N/A	EPIC-NL (Netherlands)	0.58 (0.50-0.66)
								EPIC-Potsdam (Germany)	0.68 (0.60-0.76)
								SMART (Netherlands)	0.69 (0.59-0.79)
				Read 2018	5-yr MI, stroke, unstable angina, TIA, PAD, and coronary, carotid, or major amputation procedures	N/A	N/A	National Scottish Diabetes Register: 181,399 people with T2D an no history of CVD (Scotland)	0.670 (0.665-0.674)
FDS-2	1,551 patients with T2D	13	age, sex, Australian aboriginal, heart rate, diabetes duration, HbA1c, urinary ACR, eGFR <45, PAD, LVH, heart failure, CHD and/or cerebrovascular disease	Davis 2020	5-yr 4p MACE	Not specified	0.82 (0.79-0.85), p = 0.17	Busselton Diabetes Study: 188 adults (Australia)	0.81 (0.74-0.89), p = 0.16
FRS	5,345 patients age 30-74 years in Framingham Heart Study in 1971-1974 (United States)	6	age, sex, TC, HDL-C, SBP, smoking status	Guzder 2005	10-yr CVD	N/A	N/A	Poole Diabetes Study: 428 patients age 30-74 years with newly diagnosed T2D free of CVD (UK)	0.673, p <0.001
				Davis 2009	5-yr CHD	N/A	N/A	FDS: 815 patients free of CVD (Australia)	0.59 (0.54-0.64), p <0.001
				vanderJeijden 2009	10-yr fatal and nonfatal CHD	N/A	N/A	Hoorn Study: 255 patients age 50-75 free of CVD (Netherlands)	0.63 (0.50-0.76)
				Elley 2010	5-yr fatal and nonfatal CVD	N/A	N/A	NZ DCS: 12,626 patients from the South (New Zealand)	0.63 (0.62-0.65)
				Kengne 2010	4-yr coronary revasc. and hospitalisation for unstable angina; stroke and TIA; total CVD events (including any of the above, CHF and PAD)	N/A	N/A	ADVANCE: 11,140 Age >55 with history of major macro/microvascular disease or 2+ risk factors (Europe/Asia)	0.618, p <0.0001;
									1.46 (1.32-1.61)
FRS	5,345 patients age 30-74 years in Framingham Heart Study in 1971-1974 (United States)	6	age, sex, TC, HDL-C, SBP, smoking status	Kengne 2011	4-yr fatal or nonfatal MI, stroke, CVM	N/A	N/A	DIABHYCAR (multinational): 1,836 patients	0.646 (0.603-0.689)
				Wells 2013	10-yr CHD	N/A	N/A	Cleveland Clinic: 7,714 patients age 30-74 years with T2D prescribed single oral hypoglycemic agent at Cleveland Clinic between 1998-2006 (United States)	0.54
				Yeboah 2014	8.5-yr fatal or non-fatal MI	N/A	N/A	MESA-HNR: 1343 patients without CVD (US /Germany)	0.7;
									improved risk classification versus the FRS (NRI 0.19 and IDI 0.046, p <0.05) and UKPDS (NRI 0.215 and IDI 0.046, p <0.05)
									Compared with the ATP III guidelines, the MESA-HNR score has an NRI of 0.74 for the main outcome.
				Wan 2018	5-yr CHD, MI, CVM and sudden death, heart failure and fatal and non-fatal stroke	N/A	N/A	137,935 patients with T2D aged 18-79 years without history of CVD (China)	Males: 0.666 (0.654-0.677);
									Females: 0.668 (0.656-0.680)
				Simmons 2009	10.1-yr fatal or nonfatal MI, sudden cardiac death, CHD, fatal or nonfatal stroke, and PAD death	N/A	N/A	EPIC-Norfolk: 10,137 patients age 40-79 years from General practices from 1993-1998 (UK)	0.73 (0.66-0.78)
FRS + Carotid IMT	5,345 patients age 30-74 years in Framingham Heart Study in 1971-1974 (United States)	7	age, sex, TC, HDL-C, SBP, smoking status, carotid IMT	Yoshida 2012	5-yr CVM, nonfatal MI, unstable angina, stable angina, TIA, and ischemic stroke	N/A	N/A	Juntendo University Hospital: 783 patients with T2D (Japan)	0.656, p <0.001
FRS + combined vascular calcified plaque score	5,345 patients age 30-74 years in Framingham Heart Study in 1971-1974 (United States)	10	age, sex, TC, HDL-C, smoking status, SBP, anti-hypertensive medication use, coronary artery calcified plaque, and abdominal aortic calcified plaque	Cox 2014	8.4-yr 3p MACE	N/A	N/A	DHS: 1,120 European Americans (US)	0.7709;
									C-statistic of 0.7314 (p = 0.0133) for FRS alone
FRS-RS	Adults age 35-74 years from Girona, Spain (population study to calibrate FRS)	8	age, sex, TC, HDL-C, SBP, treatment for hypertension, smoking status, diabetes status	Pinies 2014	5-yr fatal and non-fatal MI, angina, silent MI based on ECG, stroke, PAD.	N/A	N/A	BASCORE: 777 patients newly diagnosed with T2D older than 24 years (Spain)	0.58 (0.51-0.65), p <0.0001
HKDR	7,067 patients without CHD (China)	7	age, sex, smoking status, diabetes duration, eGFR, urinary ACR, non-HDL-C	Yang 2008	5-yr MI, CHD	Split-sample	0.704, p = 0.675; 0.733	N/A	N/A
HKU-SG	678,750 participants aged 20 or over from Hong Kong and 386,425 from Singapore	16	age, duration of diabetes, sex, smoking status, HbA1c, total and HDL-C, blood pressure, creatinine, hemoglobin, WBC count, resting heart rate, preexisting conditions (cancer, CHF, diabetes complications), medication for diabetes, hypertension and statins	Quan 2019	5-yr CHD	bootstrapping	0.700 (0.698-0.702)	N/A	N/A
Hong Kong Hospital Authority	137,935 patients with T2D aged 18-79 years without history of CVD (China)	13	age, sex, BMI, waist circumference, SBP, DBP, TC, triglycerides, HDL-C, LDL-C, eGFR, HbA1c, duration of diabetes	Wan 2018	5-yr CHD, MI, coronary death and sudden death, CHF and fatal and non-fatal stroke	split-sample	Males: 0.705 (0.693-0.716);	N/A	N/A
							Females: 0.719 (0.707-0.731)
Improved FRS (I-FRS)	3,232 paients in Beijing Communities Diabetes Study (China)	9	age, gender, TC, HDL-C, SBP, treatment for high blood pressure, smoking status, diabetes status, history of CVD	Zhang 2020	10-yr CVD		C-statistic: p <0.0001;	N/A	N/A
							14.49% for high, 10.51% for medium 2.46% for low I-FRS, p <0.001
JADE	7534 T2D patients (Asia-Pacific)	7	age, diabetes duration, gender, smoking, non-HDL-C, eGFR, urinary ACR	Quan 2019	5-yr CHD	N/A	N/A	Hong Kong dataset: 678,750 participants (China)	0.685 (0.683-0.688)
JJ Risk Engine	1,748 patients without diabetes complications other than mild diabetic retinopathy (Japan)	11	age, sex, non-HDL-C, HbA1c, urinary ACR, SBP, BMI, AF, duration of diabetes, smoking, leisure time physical activity	Tanaka 2013	7.2-yr HD, stroke, non-CVD mortality, nephropathy	cross-validation	0.725 (0.656-0.793);	N/A	N/A
							0.14;
							1.08
LHDB	4,274 adults with T2D with medical center lab data (Taiwan)	9	HbA1c measurement frequency, hypertension, SBP >130 or DBP >80, use of anti-hypertensives, lipid measurement frequency, LDL ≥100, eye measurement frequency, foot exam frequency, urine exam frequency	Li 2018	8-yr macrovascular disease (stroke, MI, heart failure, PAD)		Compared to score of 1, risk was 64% lower in those with quality- of-care scores ≥5 (adjusted HR 0.36 [0.28-0.45])	N/A	N/A
MESA-HNR	1343 patients without CVD (United States/Germany)	7	FRS + coronary artery calcium	Yeboah 2014	8.5-yr outcome	cross-validation	0.7575;	N/A	N/A
							NRI of 0.190 (SE 0.076) when compared to FRS (i.e. without inclusion of CAC);
							NRI of 0.215 (SE 0.074) when compared to UKPDS
MRFC	35,196 age 40-79 years (UK Clinical Practice Research Data Link) (7,048 with CKD)	4	HbA1c <7.0%, blood pressure <140/90mm Hg, TC <5mmol/L and no smoking	Hamada 2018	6-yr all-cause mortality, CV mortality, fatal and non-fatal CHD, stroke	Not specified	Participants meeting four criteria also had lower relative hazards for CHD (adjusted sub-distribution HR 0.73 [0.59 to 0.91]) and stroke (0.63 [0.45 to 0.89]), considering death as a competing risk.	N/A	N/A
NDR	11,646 patients aged 18 -70 years (Sweden)	8	onset age of diabetes, diabetes duration, sex, BMI, smoking, SBP, and antihypertensive and lipid-reducing drugs	Cederholm 2008	8-yr fatal, non-fatal CHD	Not specified	0.7; NR; 0.96	N/A	N/A
				van der Leeuw 2015	5 yr CHD	N/A	N/A	EPIC-NL	0.64 (0.56-0.72)
					5 yr CHD	N/A	N/A	EPIC-Potsdam	0.67 (0.59-0.74)
					5 yr CHD	N/A	N/A	SMART	0.64 (0.54-0.74)
	24,288 patients age 30-74, 15% with previous CVD (Sweden)	12	onset-age, diabetes duration, TC:HDL-C ratio, HbA1c, SBP, BMI, sex, smoking, microalbuminuria, macroalbuminuria, AF, previous CVD	Zethelius 2011	11-yr fatal and non-fatal CHD		0.71; 0.9; 1	UKPDS: 4906 age range 30-74 years, baseline in 2003 and separate from the derivation dataset, with follow-up for 4 years until 2007 United Kingdom)	0.72; 0.2; 0.97
				Read 2018	5-yr MI, stroke, unstable angina, TIA, PAD, and coronary, carotid, or major amputation procedures	N/A	N/A	National Scottish Diabetes Register: 181,399 people with T2D an no history of CVD (Scotland)	0.663 (0.658-0.668)
NDR-BP II	30,179 adults age 35-74 years who were free of CHD and stroke (Sweden)	14	SBP, sex, age, diabetes duration, type of hypoglycaemic treatment, HbA1c, LDL-C, HDL-C, TG, BMI, smoker, albuminuria, AF, history of CVD	Wan 2018	5-yr CHD, MI, coronary death and sudden death, heart failure and fatal and non-fatal stroke	N/A	N/A	137,935 patients with T2D aged 18-79 years without history of CVD (China)	Males: 0.693 (0.682-0.705);
									Females: 0.708 (0.696-0.720)
NZ DCS	36,127 people without CVD from North New Zealand	9	age at diagnosis, diabetes duration, sex, SBP, smoking status, TC-to-HDL ratio, ethnicity, HbA1c, and urine ACR	Elley 2010	5-yr fatal and nonfatal CVD	N/A	N/A	NZ DCS: 12,626 patients from the South of New Zealand	0.67 (0.67-0.70)
				van der Leeuw 2015	5-yr CHD	N/A	N/A	EPIC-NL	0.63 (0.55-0.71)
								EPIC-Potsdam	0.66 (0.59-0.74)
								SMART	0.67 (0.57-0.77)
				Wan 2018	5-yr CHD, MI, coronary death and sudden death, heart failure and fatal and non-fatal stroke	N/A	N/A	137,935 patients with T2D aged 18-79 years without history of CVD (China)	Males: 0.687 (0.676-0.699);
									Females: 0.709 (0.697-0.721)
				Read 2018	5-yr MI, stroke, unstable angina, TIA, PAD, and coronary, carotid, or major amputation procedures	N/A	N/A	National Scottish Diabetes Register: 181,399 people with T2D an no history of CVD (Scotland)	0.665 (0.660-0.670)
OPTUM	181,619 patients with T2D ≥50 years in Optum Real-World Evidence Electronic Health Records and Claims Database	16	age, sex, race, ethnicity, study period, geographic region, insurance type, payer type, other CVD-related conditions, at least 1 diabetes-related hospitalization, adapted diabetes complications severity index, chronic pulmonary disease, cancer, fluid/electrolyte disorders, coagulopathy, time interval	Young 2018	1-yr MACE	Split-sample	0.72	N/A	N/A
QRISK2 (PMID 18573856)	2.3 million patients age 35-74 from prospective open cohort study from general practice (England and Wales)	14	age, sex, diabetes status, ethnicity, BMI, TC:HDL-C ratio, SBP, AF, smoking, treated hypertension, Townsend social deprivation score, rheumatoid arthritis, family history of CVD	Read 2018	5-yr MI, stroke, unstable angina, TIA, PAD, and coronary, carotid, or major amputation procedures	N/A	N/A	National Scottish Diabetes Register: 181,399 people with T2D an no history of CVD (Scotland)	0.675 (0.669-0.679)
Ramírez-Prado	112 adults with T2D admitted via ED for any cause except acute MI, stroke, cancer, or palliative status (Spain)	6	age, sex, insulin, admitted for heart failure, history of renal failure, hypertension	Ramírez-Prado 2015	4-yr CVD	Not specified	0.734 (SE 0.049)	N/A	N/A
RECODe	ACCORD: 10,251 participants aged 40-79 years with high ASCVD risk	14	age, sex, ethnicity, smoking, SBP, history of CVD, blood pressure lowering drugs, statins, anticoagulants, HbA1c, TC, HDL-C, creatinine, urine ACR	Basu 2017	4.7-yr fatal or non-fatal MI, stroke	Cross-validation	0.69 (0.67-0.71), p = 0.14	LOOK AHEAD	0.73 (0.71-0.75), p <0.0001
				Basu 2018	8-yr fatal or non-fatal MI, stroke	N/A	N/A	MESA: 1,555 adults with T2D	0.74, p = 0.005
								Jackson Heart Study: 1.746 adults with T2D	0.77, p <0.001
SCORE (PMID 12788299)	250,000 patients aged 40-65 years (Europe)	5	age, sex, SBP, smoking, cholesterol	vanderJeijden 2009	10-yr fatal and nonfatal CHD	N/A	N/A	Hoorn Study: 255 patients age 50-75 free of CVD (Netherlands)	0.66 (0.54-0.79)
SPRINT	8,760 non-diabetic patients with increased CVD risk in SPRINT RCT (United States)	7	age, creatinine, albuminuria, anti-hypertensives, number of anti-hypertensives, history of CVD, smoking	Venäläinen 2020	4.7-yr MI, ACS, stroke, heart failure, CVM	split-sample	0.7 (0.66-0.74)	ACCORD: 4,733 patients with T2D	0.69 (0.67-0.72)
THIN	all T2D patients aged at least 25 years with at least 5 years of data in THIN database,contains anonymized longitudinal health care records, from 570 primary care practices, 11.7 million patients (United Kingdom)	15	age, female, smoking, HbA1c, SBP, TC:HDL-C ratio, MI, PAD, AF, CHF, CHD, Stroke, Blindness, Renal failure, Amputation	McEwan 2015	5-yr CHD		0.617	N/A	N/A
UKPDS	5,102 patients with newly diagnosed T2D (United Kingdom)	8	age, sex, ethnicity, smoking status, SBP, TC, HDL-C, presence of AF	Guzder 2005	10-yr CVD	N/A	N/A	Poole Diabetes Study: 428 patients age 30-74 years with newly diagnosed T2D free of CVD (UK)	0.67, p = 0.029
				Yang 2008	5-yr MI, CHD	N/A	N/A	HKDR: 7,067 patients without CHD (China)	0.61, p = 0.581;
									0.639
UKPDS	5,102 patients with newly diagnosed T2D (United Kingdom)	8	age, sex, ethnicity, smoking status, SBP, TC, HDL-C, presence of AF	Davis 2009	5-yr CHD	N/A	N/A	FDS: 815 patients free of CVD (Australia)	0.68 (0.59-0.76), p <0.001
				vanderJeijden 2009	10-yr fatal and nonfatal CHD	N/A	N/A	Hoorn Study: 255 patients age 50-75 free of CVD (Netherlands)	0.66 (0.56-0.78)
				Kengne 2010	4-yr coronary revasc. and hospitalisation for unstable angina; stroke and TIA; total CVD events (including any of the above, CHF and PAD)	N/A	N/A	ADVANCE: 11,140 Age >55 with history of major macro/microvascular disease or 2+ risk factors (Europe/Asia)	0.655, p <0.001;
									1.76 (1.60-1.94)
				van Dieren 2011	5-yr MI, CHD, stroke	N/A	N/A	EPIC-NL (Netherlands) and EPIC-Potsdam (Germany) cohorts: 1,622 individuals with T2D free of ASCVD	0.66 (0.51-0.81), p <0.001
				Tanaka 2013	7.2-yr HD, stroke, non-CVD mortality, nephropathy	N/A	N/A	JDCS/J-EDIT: 1,748 patients without diabetes complications other than mild diabetic retinopathy (Japan)	0.695 (0.626-0.764), p <0.01;
									0.3
UKPDS	5,102 patients with newly diagnosed T2D (United Kingdom)	8	age, sex, ethnicity, smoking status, SBP, TC, HDL-C, presence of AF	Yang 2013	3.5-yr 3p MACE	N/A	N/A	ACCORD: 10,251 age 40-79 with CVD or 55-79 with 2+ CV risk factors (North America)	NR; NR; 1.7
					4.3-yr 3p MACE	N/A	N/A	ADVANCE: 11,140 Age >55 with history of major macro / microvascular disease or 2+ risk factors (Europe/Asia)	NR; NR; 1.8
					5.6-yr 3p MACE	N/A	N/A	VADT: 1,791 age >40 with no CV events in past 6 months (U.S.)	NR; NR; 1.3
					5-yr 3p MACE	N/A	N/A	RECORD: 4,437 age 40-75 with no major CV events in last 3 months (Europe/Australia)	NR; NR; 1.5
					3-yr 3p MACE	N/A	N/A	PROactive: Age 35-75 with history of CVD (Europe)	NR; NR; 0.9
					4-yr 3p MACE	N/A	N/A	ADOPT: 4,360 age 30-75 without unstable or severe angina, CHF, or uncontrolled hypertension (North America/Europe)	NR; NR; 2
					5.3-yr 3p MACE	N/A	N/A	BARI 2D: 2,368 age >25 with diagnosis of CHD (America/Europe)	NR; NR; 1.2
UKPDS	5,102 patients with newly diagnosed T2D (United Kingdom)	8	age, sex, ethnicity, smoking status, SBP, TC, HDL-C, presence of AF	Pinies 2014	10-yr fatal or non-fatal MI, angina, silent MI based on ECG, stroke, PAD	N/A	0.62 (0.57-0.68), p <0.001	N/A	N/A
				Yeboah 2014	8.5-yr fatal or non-fatal MI	N/A	N/A	MESA-HNR: 1343 patients without CVD (US /Germany)	0.69
UKPDS (+CVD history)	5,102 patients with newly diagnosed T2D age 25-65 years between 1977-1991 (United Kingdom)	9	age, sex, ethnicity, smoking status, SBP, TC, HDL-C, presence of AF, CVD history	Yang 2013	3.5-yr 3p MACE	N/A	N/A	ACCORD: 10,251 age 40-79 with CVD or 55-79 with 2+ CV risk factors (North America)	NR; NR: 2.3
					4.3 yr 3p MACE	N/A	N/A	ADVANCE: 11,140 Age >55 with history of major macro / microvascular disease or 2+ risk factors (Europe/Asia)	NR; NR: 2.4
					5.6 yr 3p MACE	N/A	N/A	VADT: 1,791 age >40 with no CV events in past 6 months (U.S.)	NR; NR; 1.9
					5 yr 3p MACE	N/A	N/A	RECORD: 4,437 age 40-75 with no major CV events in last 3 months (Europe/Australia)	NR; NR; 1.8
UKPDS (+CVD history)	5,102 patients with newly diagnosed T2D age 25-65 years between 1977-1991 (United Kingdom)	9	age, sex, ethnicity, smoking status, SBP, TC, HDL-C, presence of AF, CVD history	Yang 2013	3 yr 3p MACE	N/A	N/A	PROactive: Age 35-75 with history of CVD (Europe)	NR; NR; 1.8
					4 yr 3p MACE	N/A	N/A	ADOPT: 4,360 age 30-75 without unstable or severe angina, CHF, or uncontrolled hypertension (North America/Europe)	NR; NR; 2
					5.3 yr 3p MACE	N/A	N/A	BARI 2D: 2,368 age >25 with diagnosis of CHD (America/Europe)	NR; NR; 2.4
UKPDS (v3)	5,102 patients with newly diagnosed T2D (United Kingdom)	9	age, duration of diabetes, sex, ethnicity, smoking, HbA1c, SBP, TC, HDL-C	Simmons 2009	10.1-yr fatal or nonfatal MI, sudden cardiac death, other incident CHD, fatal or nonfatal stroke, and PAD death	N/A	N/A	EPIC-Norfolk: 10,137 patients age 40-79 years from General practices from 1993-1998 (UK)	0.72 (0.65-0.78)
UKPDS-56	4,540 patients with newly diagnosed T2D (United Kingdom)	8	age at diabetes diagnosis, sex, ethnicity, smoking, HbA1c, SBP, lipid ratio, duration of diabetes	Stevens 2001	10-yr fatal and non-fatal CHD	Not specified	coefficients reported only for each predictor variable but no overall model performance results provided	N/A	N/A
UKPDS-60	3,740 patients with newly diagnosed T2D who were recruited from 23 centers between 1977 and 1991 (UK)	8	age, duration, sex, smoking, BMI, SBP, TC:HDL-C ratio, AF	Quan 2019	5-yr CHD	N/A	N/A	Hong Kong dataset: 678,750 participants (China)	0.676 (0.673-0.678)
UKPDS-OM (UKPDS-68) PMID 15517152)	3,867 patients with newly diagnosed T2D who were recruited from 33 centers (UK)	5	age, sex, HbA1c, SBP, TC:HDL-C ratio	McEwan 2015	5-yr CHD	N/A	N/A	THIN: all T2D patients aged at least 25 years with at least 5 years of data in THIN database, which contains anonymized longitudinal health care records, from 570 primary care practices, on 11.7 million patients (United Kingdom)	0.567
	5,102 patients with newly diagnosed T2D (United Kingdom)	5	age, sex, HbA1c, SBP, TC:HDL-C ratio	Clarke 2004	10 yr fatal and non-fatal CHD	Split sample (Yr 1 vs. Years 2-12)	Simulation results for estimated life expectancy and quality adjusted life years reported	N/A	N/A
UKPDS OM2 (UKPDS-82) (PMID 23793713)	3,867 patients with newly diagnosed T2D who were recruited from 33 centers (UK)	9	age, sex, SBP, TC, HDL-C, eGFR, CHF, PAD, amputation	Quan 2019	5-yr CHD	N/A	N/A	Hong Kong dataset: 678,750 participants (China)	0.654 (0.651-0.657)
	5,102 UKPDS patients from 20 year trial and 4,031 survivors entering 10-year post-trial monitoring period	12	age, sex, ethnicity, duration of diabetes, HbA1c, SBP, TC, HDL-C, smoking status, microvascular complications, macrovascular complications, diabetes medications	Basu 2017	4.7-yr fatal or non-fatal MI, stroke	N/A	N/A	LOOK AHEAD (US)	0.67 (0.64-0.69), p <0.001
				Basu 2018	8-yr fatal or non-fatal MI, stroke	N/A	N/A	MESA: 1,555 adults with T2D	0.6, p <0.001
								Jackson Heart Study: 1.746 adults with T2D	0.61, p <0.001
UKPDS OM2 (UKPDS-82) (PMID 23793713)	5,102 UKPDS patients from 20 years trial and 4,031 survivors entering 10-year post-trial monitoring period	9	age, sex, SBP, TC, HDL-C, eGFR, CHF, PAD, amputation	McEwan 2015	5-yr CHD	N/A	N/A	THIN: all T2D patients aged at least 25 years with at least 5 years of data in THIN database, which contains anonymized longitudinal health care records, from 570 primary care practices, on 11.7 million patients (United Kingdom)	0.582
	5,102 patients with newly diagnosed T2D (United Kingdom)	10	age, sex, ethnicity, smoking status, duration of diabetes, HbA1c, SBP, TC, HDL-C, bMP	Hayes 2013	25-yr MI, CHD		Simulations reported for an input dataset of 5,102 patients; predictions stabilised at around 200 Monte Carlo replications.	N/A	N/A
Zhengzhou University	2282 patients with diabetic neuropathy (China)	21	age at diabetes diagnosis, gender, BMI, SBP, HbA1c, TC, HDL-C, LDL-C, triglyceride levels, smoking status, urine ACR, eGFR, use of RAS blockers, serum AST levels, serum GGT levels, serum potassium, serum sodium, serum creatinine, hemoglobin levels, albumin level	Yu 2019	2-yr CVM	bootstrapping	0.736 (0.726-0.746);	Zhengzhou University:950 patients with biopsy-proven diabetic neuropathy (China)	0.747 (0.737-0.756);
							calibration slope 0.993 (0.990-0.997)		Calibration slope 1.000 (0.981-1.020);
									Compared with the UKPDS risk score, which underestimated the cardiovascular disease risk, the new score is a more specific tool for patients with T2D and DN
Legend:
N/A, not applicable
SBP, systolic blood pressure
HDL-C, high-density lipoprotein cholesterol
TC, total cholesterol
ACR, albumin:creatinine ratio
AF, atrial fibrillation
IRR, incidence rate ratio
TIA, transient ischaemic attack
PAD, peripheral artery disease
CVD, cardiovascular disease
CHD, coronary heart disease
MI, myocardial infarction
CVM, cardiovascular mortality
HF, heart failure
LDL-C, low-density lipoprotein cholesterol
BMI, body mass index
T2D, type 2 diabetes
CHF, congestive heart failure
WBC, white blood cell
CRP, c-reactive protein
ABI, ankle-brachial index
ECG LVH, electrocardiogram left ventricular hypertrophy
carotid IMT, carotid intima-media thickness
DBP, diastolic blood pressure
ACE, angiotensin-converting enzyme
ARB, angiotensin receptor blockers
T1D, type 1 diabetes
NYHA, New York Heart Association
revasc., revascularization
NRI, net reclassification improvement
IDI, integrated discrimination improvement
HR, hazard ratio
SE, standard error
eGFR, estimated glomerular filtration rate
RAS, renin-angiotensin system
AST, alanine aminotransferase
GGT, gamma-glutamyl transferase
DN, diabetic nephropathy
P-values were extracted from studies as reported; therefore, some p-values are given as <0.05 or <0.001 because exact p-values were unavailable.
